# Supplementary material for: A serine protease secreted from Bacillus subtilis cleaves human plasma transthyretin to generate an amyloidogenic fragment
Source: Commun Biol. 2020 Dec 11;3:764. doi: 10.1038/s42003-020-01493-0 (PMC7733459; doi:10.1038/s42003-020-01493-0)
Supplement: Supplementary file 3 — Supplementary Data 1 [file 42003_2020_1493_MOESM3_ESM.xlsx]

## Sheet: Fig 1B
Figure 1B: RP-HPLC analysis of the proteolysis reaction of hTTR with subtilisin
Time (sec)	mAU
13.86	2.04515
13.87	2.04515
13.88	2.04515
13.88	2.04477
13.89	2.04439
13.9	2.04553
13.91	2.04515
13.92	2.04477
13.93	2.04742
13.94	2.05083
13.94	2.05348
13.95	2.05688
13.96	2.06256
13.97	2.06975
13.98	2.07883
13.99	2.09019
13.99	2.10305
14	2.11857
14.01	2.13484
14.02	2.15339
14.03	2.17231
14.03	2.19615
14.04	2.22
14.05	2.24838
14.06	2.27714
14.07	2.31158
14.08	2.35018
14.09	2.39106
14.09	2.43344
14.1	2.47583
14.11	2.52276
14.12	2.5712
14.13	2.62153
14.13	2.67224
14.14	2.72485
14.15	2.77783
14.16	2.83006
14.17	2.88228
14.18	2.93262
14.19	2.98182
14.19	3.02572
14.2	3.06924
14.21	3.10936
14.22	3.14607
14.23	3.17899
14.24	3.20586
14.24	3.22895
14.25	3.24711
14.26	3.25771
14.27	3.26376
14.28	3.26376
14.28	3.25695
14.29	3.24484
14.3	3.22781
14.31	3.20435
14.32	3.17786
14.33	3.14531
14.34	3.10784
14.34	3.06583
14.35	3.02231
14.36	2.97841
14.37	2.93073
14.38	2.88342
14.38	2.83649
14.39	2.78881
14.4	2.73961
14.41	2.69003
14.42	2.64235
14.43	2.59504
14.44	2.55
14.44	2.5061
14.45	2.4641
14.46	2.42512
14.47	2.38916
14.48	2.35397
14.49	2.3218
14.49	2.29266
14.5	2.2639
14.51	2.24043
14.52	2.21583
14.53	2.1954
14.53	2.17382
14.54	2.15528
14.55	2.13636
14.56	2.11971
14.57	2.10646
14.58	2.09321
14.59	2.08186
14.59	2.07126
14.6	2.06105
14.61	2.05196
14.62	2.0425
14.63	2.03304
14.63	2.02623
14.64	2.02093
14.65	2.01525
14.66	2.0126
14.67	2.00882
14.68	2.00655
14.69	2.00655
14.69	2.00655
14.7	2.00655
14.71	2.0092
14.72	2.01298
14.73	2.01487
14.74	2.01866
14.74	2.02131
14.75	2.02358
14.76	2.02888
14.77	2.03228
14.78	2.03872
14.78	2.0425
14.79	2.04666
14.8	2.05007
14.81	2.05234
14.82	2.05461
14.83	2.05688
14.84	2.05575
14.84	2.05613
14.85	2.05348
14.86	2.05007
14.87	2.04629
14.88	2.0425
14.88	2.03569
14.89	2.02888
14.9	2.02131
14.91	2.01298
14.92	2.00276
14.93	1.9933
14.94	1.98271
14.94	1.974
14.95	1.9653
14.96	1.95508
14.97	1.94713
14.98	1.93956
14.99	1.93199
14.99	1.92594
15	1.92064
15.01	1.91572
15.02	1.91345
15.03	1.91231
15.03	1.91231
15.04	1.91307
15.05	1.91496
15.06	1.91913
15.07	1.92632
15.08	1.93275
15.09	1.9407
15.09	1.94865
15.1	1.95773
15.11	1.96568
15.12	1.97476
15.13	1.98233
15.13	1.9899
15.14	1.99747
15.15	2.00352
15.16	2.00882
15.17	2.01185
15.18	2.01223
15.19	2.01487
15.19	2.01525
15.2	2.01525
15.21	2.00958
15.22	2.00314
15.23	1.99709
15.24	1.99217
15.24	1.98611
15.25	1.97968
15.26	1.97287
15.27	1.96643
15.28	1.96189
15.28	1.95621
15.29	1.95054
15.3	1.94524
15.31	1.94221
15.32	1.93578
15.33	1.93275
15.34	1.92897
15.34	1.9248
15.35	1.9214
15.36	1.91572
15.37	1.90853
15.38	1.90172
15.38	1.89453
15.39	1.88658
15.4	1.88923
15.41	1.87977
15.42	1.87031
15.43	1.8616
15.44	1.85252
15.44	1.84495
15.45	1.83587
15.46	1.82981
15.47	1.82376
15.48	1.81959
15.49	1.81581
15.49	1.81202
15.5	1.81165
15.51	1.80938
15.52	1.80938
15.53	1.80938
15.53	1.81278
15.54	1.81543
15.55	1.82149
15.56	1.82868
15.57	1.83625
15.58	1.84646
15.59	1.85857
15.59	1.87258
15.6	1.88544
15.61	1.89074
15.62	1.90891
15.63	1.92859
15.63	1.9494
15.64	1.96946
15.65	1.99141
15.66	2.01412
15.67	2.03455
15.68	2.05764
15.69	2.07845
15.69	2.10078
15.7	2.12008
15.71	2.13976
15.72	2.15566
15.73	2.1708
15.74	2.18518
15.74	2.19577
15.75	2.2041
15.76	2.2094
15.77	2.21394
15.78	2.21318
15.78	2.21356
15.79	2.20826
15.8	2.20145
15.81	2.19048
15.82	2.17874
15.83	2.16361
15.84	2.14733
15.84	2.12992
15.85	2.11024
15.86	2.08943
15.87	2.0671
15.88	2.04477
15.88	2.02244
15.89	1.99784
15.9	1.97476
15.91	1.95205
15.92	1.93048
15.93	1.90853
15.94	1.88696
15.94	1.87788
15.95	1.85857
15.96	1.84154
15.97	1.82527
15.98	1.809
15.99	1.79386
15.99	1.78023
16	1.76737
16.01	1.75639
16.02	1.74617
16.03	1.73596
16.03	1.72687
16.04	1.72006
16.05	1.71476
16.06	1.70909
16.07	1.70644
16.08	1.70454
16.09	1.70303
16.09	1.70152
16.1	1.7019
16.11	1.70454
16.12	1.70795
16.13	1.71249
16.13	1.72006
16.14	1.72839
16.15	1.73898
16.16	1.75185
16.17	1.76623
16.18	1.78213
16.19	1.79878
16.19	1.81657
16.2	1.83549
16.21	1.85517
16.22	1.87523
16.23	1.88507
16.24	1.90437
16.24	1.92291
16.25	1.93956
16.26	1.95432
16.27	1.96643
16.28	1.97589
16.28	1.98346
16.29	1.98649
16.3	1.98876
16.31	1.98498
16.32	1.97968
16.33	1.97287
16.34	1.96265
16.34	1.95092
16.35	1.93843
16.36	1.92442
16.37	1.90929
16.38	1.89528
16.38	1.88885
16.39	1.8775
16.4	1.86501
16.41	1.8529
16.42	1.8423
16.43	1.83246
16.44	1.82641
16.44	1.82262
16.45	1.82035
16.46	1.82035
16.47	1.82376
16.48	1.83057
16.49	1.84117
16.49	1.85365
16.5	1.87068
16.51	1.88771
16.52	1.90475
16.53	1.93313
16.53	1.96605
16.54	2.00087
16.55	2.03872
16.56	2.07883
16.57	2.12084
16.58	2.16285
16.59	2.20259
16.59	2.24157
16.6	2.27487
16.61	2.3059
16.62	2.33315
16.63	2.35321
16.63	2.36797
16.64	2.37592
16.65	2.37819
16.66	2.37781
16.67	2.37175
16.68	2.36267
16.69	2.3517
16.69	2.34072
16.7	2.32937
16.71	2.31839
16.72	2.31082
16.73	2.30439
16.74	2.30212
16.74	2.30174
16.75	2.30477
16.76	2.31044
16.77	2.31612
16.78	2.32256
16.78	2.32785
16.79	2.33126
16.8	2.32899
16.81	2.3252
16.82	2.31726
16.83	2.3059
16.84	2.29114
16.84	2.27222
16.85	2.25254
16.86	2.22719
16.87	2.19767
16.88	2.16701
16.88	2.13522
16.89	2.1057
16.9	2.07581
16.91	2.05007
16.92	2.02623
16.93	2.00503
16.94	1.98611
16.94	1.96984
16.95	1.95735
16.96	1.94789
16.97	1.94145
16.98	1.93843
16.99	1.94145
16.99	1.94448
17	1.95243
17.01	1.96113
17.02	1.97324
17.03	1.98838
17.03	2.00579
17.04	2.02698
17.05	2.04969
17.06	2.07467
17.07	2.10457
17.08	2.13636
17.09	2.17117
17.09	2.20902
17.1	2.24914
17.11	2.29114
17.12	2.33732
17.13	2.38803
17.13	2.44101
17.14	2.49551
17.15	2.55379
17.16	2.61396
17.17	2.67489
17.18	2.73658
17.19	2.79562
17.19	2.85541
17.2	2.90878
17.21	2.95722
17.22	2.9962
17.23	3.02458
17.24	3.04615
17.24	3.05826
17.25	3.06091
17.26	3.05259
17.27	3.03594
17.28	3.01361
17.28	2.98901
17.29	2.96176
17.3	2.94019
17.31	2.93111
17.32	2.93867
17.33	2.96819
17.34	3.03064
17.34	3.13131
17.35	3.27663
17.36	3.46586
17.37	3.72245
17.38	4.04262
17.38	4.4275
17.39	4.8718
17.4	5.38423
17.41	5.96477
17.42	6.58165
17.43	7.24658
17.44	7.92893
17.44	8.63172
17.45	9.32012
17.46	9.98354
17.47	10.6023
17.48	11.1522
17.49	11.6298
17.49	12.0143
17.5	12.2868
17.51	12.4598
17.52	12.5211
17.53	12.47
17.53	12.3159
17.54	12.0764
17.55	11.7471
17.56	11.3433
17.57	10.8843
17.58	10.3934
17.59	9.86736
17.59	9.33109
17.6	8.80126
17.61	8.27143
17.62	7.77339
17.63	7.29124
17.63	6.83634
17.64	6.41286
17.65	6.03403
17.66	5.68018
17.67	5.36038
17.68	5.0826
17.69	4.85137
17.69	4.66252
17.7	4.51076
17.71	4.41047
17.72	4.36014
17.73	4.36922
17.74	4.4415
17.74	4.58115
17.75	4.79687
17.76	5.07768
17.77	5.44364
17.78	5.88946
17.78	6.38977
17.79	6.95745
17.8	7.57584
17.81	8.21845
17.82	8.88528
17.83	9.53016
17.84	10.1535
17.84	10.7181
17.85	11.1972
17.86	11.5855
17.87	11.8633
17.88	12.0151
17.88	12.0404
17.89	11.9386
17.9	11.7157
17.91	11.3808
17.92	10.9486
17.93	10.4487
17.94	9.88212
17.94	9.28227
17.95	8.66502
17.96	8.04322
17.97	7.44868
17.98	6.8723
17.99	6.33754
17.99	5.85048
18	5.40126
18.01	5.0088
18.02	4.67122
18.03	4.37073
18.03	4.11225
18.04	3.89275
18.05	3.70542
18.06	3.54457
18.07	3.40795
18.08	3.30312
18.09	3.20283
18.09	3.11617
18.1	3.0401
18.11	2.97198
18.12	2.9084
18.13	2.84822
18.13	2.79108
18.14	2.73355
18.15	2.67716
18.16	2.62115
18.17	2.56401
18.18	2.50724
18.19	2.45161
18.19	2.39749
18.2	2.34337
18.21	2.2919
18.22	2.24497
18.23	2.19691
18.24	2.15339
18.24	2.11327
18.25	2.07467
18.26	2.04326
18.27	2.01487
18.28	1.98914
18.28	1.96681
18.29	1.94713
18.3	1.93048
18.31	1.91572
18.32	1.90172
18.33	1.88885
18.34	1.88923
18.34	1.8809
18.35	1.87296
18.36	1.86728
18.37	1.8616
18.38	1.85857
18.38	1.85744
18.39	1.85479
18.4	1.85479
18.41	1.8582
18.42	1.8616
18.43	1.86652
18.44	1.87371
18.44	1.88355
18.45	1.88469
18.46	1.89074
18.47	1.90247
18.48	1.91572
18.49	1.92821
18.49	1.9407
18.5	1.95243
18.51	1.96416
18.52	1.97552
18.53	1.98838
18.53	1.99974
18.54	2.01033
18.55	2.02131
18.56	2.03077
18.57	2.04137
18.58	2.05272
18.59	2.06521
18.59	2.07656
18.6	2.08943
18.61	2.10305
18.62	2.11592
18.63	2.12841
18.63	2.13863
18.64	2.14658
18.65	2.15414
18.66	2.15717
18.67	2.1549
18.68	2.15074
18.69	2.14166
18.69	2.12917
18.7	2.11289
18.71	2.09359
18.72	2.07164
18.73	2.04931
18.74	2.02471
18.74	1.9986
18.75	1.97324
18.76	1.94865
18.77	1.92556
18.78	1.90323
18.78	1.88469
18.79	1.87788
18.8	1.86198
18.81	1.85138
18.82	1.8423
18.83	1.83435
18.84	1.82981
18.84	1.82868
18.85	1.82868
18.86	1.83208
18.87	1.83473
18.88	1.84041
18.88	1.84722
18.89	1.85555
18.9	1.86349
18.91	1.87106
18.92	1.87939
18.93	1.88771
18.94	1.88355
18.94	1.88885
18.95	1.89453
18.96	1.89983
18.97	1.90361
18.98	1.90626
18.99	1.90626
18.99	1.90588
19	1.90588
19.01	1.90285
19.02	1.89755
19.03	1.89301
19.03	1.88658
19.04	1.88923
19.05	1.88204
19.06	1.87447
19.07	1.86501
19.08	1.85668
19.09	1.84722
19.09	1.83965
19.1	1.83208
19.11	1.82565
19.12	1.81997
19.13	1.81657
19.13	1.81202
19.14	1.80862
19.15	1.80786
19.16	1.80824
19.17	1.80521
19.18	1.80521
19.19	1.80521
19.19	1.80824
19.2	1.80824
19.21	1.80824
19.22	1.81165
19.23	1.81127
19.24	1.81165
19.24	1.81089
19.25	1.80786
19.26	1.80786
19.27	1.80521
19.28	1.80181
19.28	1.80067
19.29	1.79878
19.3	1.79613
19.31	1.79651
19.32	1.79651
19.33	1.79954
19.34	1.80483
19.34	1.81165
19.35	1.82224
19.36	1.83662
19.37	1.85328
19.38	1.87296
19.38	1.88507
19.39	1.91042
19.4	1.93843
19.41	1.96757
19.42	1.99671
19.43	2.02623
19.44	2.05688
19.44	2.08337
19.45	2.10835
19.46	2.1303
19.47	2.14885
19.48	2.16361
19.49	2.17458
19.49	2.18291
19.5	2.18707
19.51	2.18556
19.52	2.18669
19.53	2.18139
19.53	2.17723
19.54	2.17117
19.55	2.16626
19.56	2.16323
19.57	2.16171
19.58	2.16626
19.59	2.17307
19.59	2.18329
19.6	2.19729
19.61	2.21432
19.62	2.23362
19.63	2.25443
19.63	2.27601
19.64	2.30061
19.65	2.32218
19.66	2.3411
19.67	2.35472
19.68	2.36532
19.69	2.371
19.69	2.371
19.7	2.36532
19.71	2.35737
19.72	2.34905
19.73	2.34451
19.74	2.34375
19.74	2.3604
19.75	2.39673
19.76	2.46712
19.77	2.57915
19.78	2.75096
19.78	2.99733
19.79	3.33718
19.8	3.78678
19.81	4.37528
19.82	5.10758
19.83	6.02267
19.84	7.10845
19.84	8.37853
19.85	9.83481
19.86	11.4618
19.87	13.2435
19.88	15.1449
19.88	17.106
19.89	19.0872
19.9	21.0131
19.91	22.8161
19.92	24.4328
19.93	25.8058
19.94	26.8969
19.94	27.6462
19.95	28.041
19.96	28.0663
19.97	27.7348
19.98	27.0706
19.99	26.1014
19.99	24.8904
20	23.4852
20.01	21.9392
20.02	20.3119
20.03	18.6554
20.03	17.0201
20.04	15.4507
20.05	13.9694
20.06	12.6043
20.07	11.3698
20.08	10.2704
20.09	9.29514
20.09	8.43757
20.1	7.70489
20.11	7.06682
20.12	6.52488
20.13	6.07149
20.13	5.6832
20.14	5.3566
20.15	5.09471
20.16	4.88164
20.17	4.72156
20.18	4.59251
20.19	4.49865
20.19	4.44264
20.2	4.40896
20.21	4.3995
20.22	4.40971
20.23	4.43658
20.24	4.47102
20.24	4.50357
20.25	4.53612
20.26	4.56185
20.27	4.57207
20.28	4.56715
20.28	4.53952
20.29	4.49184
20.3	4.42637
20.31	4.33819
20.32	4.23146
20.33	4.11112
20.34	3.97942
20.34	3.83863
20.35	3.69406
20.36	3.54647
20.37	3.39774
20.38	3.26831
20.38	3.13623
20.39	3.01285
20.4	2.90083
20.41	2.79827
20.42	2.70706
20.43	2.62342
20.44	2.54773
20.44	2.48264
20.45	2.42474
20.46	2.37062
20.47	2.32293
20.48	2.27979
20.49	2.24119
20.49	2.20486
20.5	2.1689
20.51	2.13447
20.52	2.10419
20.53	2.07278
20.53	2.04515
20.54	2.01487
20.55	1.98952
20.56	1.96492
20.57	1.93956
20.58	1.91572
20.59	1.89339
20.59	1.88166
20.6	1.85971
20.61	1.84003
20.62	1.82224
20.63	1.8037
20.63	1.78629
20.64	1.76964
20.65	1.75223
20.66	1.7352
20.67	1.71779
20.68	1.70606
20.69	1.6947
20.69	1.68108
20.7	1.66708
20.71	1.6561
20.72	1.64399
20.73	1.63415
20.74	1.62356
20.74	1.61523
20.75	1.60728
20.76	1.60274
20.77	1.59706
20.78	1.59366
20.78	1.59442
20.79	1.59214
20.8	1.59214
20.81	1.59479
20.82	1.59744
20.83	1.60009
20.84	1.60274
20.84	1.60653
20.85	1.60955
20.86	1.6122
20.87	1.61182
20.88	1.61372
20.88	1.61145
20.89	1.61069
20.9	1.60728
20.91	1.60161
20.92	1.59555
20.93	1.58874
20.94	1.58041
20.94	1.57095
20.95	1.56111
20.96	1.55089
20.97	1.5403
20.98	1.5297
20.99	1.521
20.99	1.5157
21	1.50775
21.01	1.49905
21.02	1.49261
21.03	1.48694
21.03	1.48164
21.04	1.47672
21.05	1.47482
21.06	1.47066
21.07	1.46688
21.08	1.46498
21.09	1.46271
21.09	1.45817
21.1	1.45969
21.11	1.45666
21.12	1.45628
21.13	1.45628
21.13	1.45666
21.14	1.45401
21.15	1.45287
21.16	1.45287
21.17	1.44947
21.18	1.44795
21.19	1.44606
21.19	1.44758
21.2	1.44795
21.21	1.44909
21.22	1.45287
21.23	1.45628
21.24	1.46536
21.24	1.47634
21.25	1.4911
21.26	1.51229
21.27	1.53613
21.28	1.56755
21.28	1.60766
21.29	1.65308
21.3	1.7053
21.31	1.76699
21.32	1.83397
21.33	1.89453
21.34	1.97249
21.34	2.05121
21.35	2.13106
21.36	2.20864
21.37	2.27866
21.38	2.34526
21.38	2.39938
21.39	2.44139
21.4	2.47167
21.41	2.4868
21.42	2.48756
21.43	2.47431
21.44	2.44366
21.44	2.40354
21.45	2.35207
21.46	2.29379
21.47	2.22983
21.48	2.16323
21.49	2.09208
21.49	2.02434
21.5	1.95811
21.51	1.89718
21.52	1.8529
21.53	1.80181
21.53	1.75828
21.54	1.72044
21.55	1.68789
21.56	1.65989
21.57	1.63604
21.58	1.61674
21.59	1.60161
21.59	1.59063
21.6	1.57966
21.61	1.57209
21.62	1.56603
21.63	1.56263
21.63	1.55657
21.64	1.55619
21.65	1.55316
21.66	1.55392
21.67	1.54976
21.68	1.54976
21.69	1.55051
21.69	1.55089
21.7	1.55014
21.71	1.54787
21.72	1.54749
21.73	1.54749
21.74	1.54446
21.74	1.54105
21.75	1.53765
21.76	1.53765
21.77	1.53576
21.78	1.53576
21.78	1.53613
21.79	1.53538
21.8	1.53916
21.81	1.54143
21.82	1.54446
21.83	1.55089
21.84	1.55733
21.84	1.56263
21.85	1.56868
21.86	1.57511
21.87	1.58382
21.88	1.59025
21.88	1.59858
21.89	1.60577
21.9	1.61031
21.91	1.61372
21.92	1.62015
21.93	1.62318
21.94	1.62242
21.94	1.6228
21.95	1.62356
21.96	1.62053
21.97	1.61674
21.98	1.60955
21.99	1.60123
21.99	1.58874
22	1.57966
22.01	1.56868
22.02	1.55581
22.03	1.54068
22.03	1.52781
22.04	1.51721
22.05	1.50737
22.06	1.49715
22.07	1.48694
22.08	1.48012
22.09	1.47596
22.09	1.47104
22.1	1.46801
22.11	1.4665
22.12	1.46536
22.13	1.46801
22.13	1.46915
22.14	1.4699
22.15	1.47293
22.16	1.47937
22.17	1.48429
22.18	1.48958
22.19	1.4945
22.19	1.50132
22.2	1.50813
22.21	1.51381
22.22	1.5191
22.23	1.52667
22.24	1.535
22.24	1.54105
22.25	1.549
22.26	1.55657
22.27	1.56149
22.28	1.56565
22.28	1.56603
22.29	1.56603
22.3	1.56755
22.31	1.56452
22.32	1.56149
22.33	1.55316
22.34	1.54332
22.34	1.53159
22.35	1.51948
22.36	1.50926
22.37	1.49488
22.38	1.47937
22.38	1.4665
22.39	1.45287
22.4	1.43887
22.41	1.42638
22.42	1.41579
22.43	1.40557
22.44	1.40141
22.44	1.39384
22.45	1.3927
22.46	1.39119
22.47	1.39497
22.48	1.39724
22.49	1.40368
22.49	1.41276
22.5	1.42298
22.51	1.43206
22.52	1.44606
22.53	1.46006
22.53	1.47255
22.54	1.4858
22.55	1.49905
22.56	1.50926
22.57	1.51721
22.58	1.52251
22.59	1.52932
22.59	1.53273
22.6	1.53576
22.61	1.53916
22.62	1.535
22.63	1.53576
22.63	1.53613
22.64	1.53311
22.65	1.52894
22.66	1.52667
22.67	1.52516
22.68	1.52402
22.69	1.52364
22.69	1.52364
22.7	1.52667
22.71	1.52932
22.72	1.53386
22.73	1.53916
22.74	1.54673
22.74	1.55354
22.75	1.56073
22.76	1.56906
22.77	1.57738
22.78	1.58344
22.78	1.59214
22.79	1.59971
22.8	1.60274
22.81	1.60804
22.82	1.61145
22.83	1.61031
22.84	1.61258
22.84	1.60917
22.85	1.6088
22.86	1.60463
22.87	1.60085
22.88	1.59328
22.89	1.58685
22.89	1.57928
22.9	1.57322
22.91	1.56603
22.92	1.56035
22.93	1.55241
22.94	1.54635
22.94	1.54181
22.95	1.53462
22.96	1.52932
22.97	1.52175
22.98	1.51721
22.99	1.51078
22.99	1.50586
23	1.49905
23.01	1.49185
23.02	1.48391
23.03	1.47823
23.03	1.4699
23.04	1.46347
23.05	1.45628
23.06	1.44909
23.07	1.44266
23.08	1.43509
23.08	1.42865
23.09	1.42336
23.1	1.41541
23.11	1.41049
23.12	1.40519
23.13	1.39876
23.14	1.39384
23.14	1.39081
23.15	1.384
23.16	1.38135
23.17	1.37718
23.18	1.37264
23.19	1.3734
23.19	1.37113
23.2	1.36772
23.21	1.3647
23.22	1.3647
23.23	1.36356
23.24	1.36545
23.24	1.36772
23.25	1.37264
23.26	1.37832
23.27	1.384
23.28	1.39421
23.28	1.40595
23.29	1.42108
23.3	1.44076
23.31	1.46574
23.32	1.49715
23.33	1.53576
23.33	1.58533
23.34	1.64626
23.35	1.71817
23.36	1.80483
23.37	1.89642
23.38	2.01185
23.39	2.14317
23.39	2.28698
23.4	2.44555
23.41	2.61358
23.42	2.78994
23.43	2.96781
23.44	3.14379
23.44	3.31183
23.45	3.45867
23.46	3.59756
23.47	3.71563
23.48	3.80268
23.49	3.86323
23.49	3.89086
23.5	3.88934
23.51	3.85528
23.52	3.79284
23.53	3.70655
23.53	3.59794
23.54	3.47418
23.55	3.34702
23.56	3.20321
23.57	3.05221
23.58	2.90915
23.58	2.76913
23.59	2.63213
23.6	2.5061
23.61	2.38841
23.62	2.28168
23.63	2.18896
23.64	2.10305
23.64	2.0285
23.65	1.96265
23.66	1.90361
23.67	1.86576
23.68	1.82035
23.69	1.78023
23.69	1.74542
23.7	1.71287
23.71	1.68487
23.72	1.65799
23.73	1.63567
23.74	1.61561
23.74	1.59896
23.75	1.58306
23.76	1.5683
23.77	1.55543
23.78	1.54408
23.78	1.53424
23.79	1.52629
23.8	1.521
23.81	1.51721
23.82	1.51759
23.83	1.51797
23.83	1.52062
23.84	1.53197
23.85	1.54862
23.86	1.57511
23.87	1.61485
23.88	1.67275
23.89	1.74958
23.89	1.8529
23.9	1.98081
23.91	2.15944
23.92	2.37932
23.93	2.65748
23.94	2.99204
23.94	3.38108
23.95	3.83901
23.96	4.36316
23.97	4.93879
23.98	5.57421
23.99	6.25618
23.99	6.95783
24	7.68029
24.01	8.38421
24.02	9.06958
24.03	9.69138
24.03	10.2549
24.04	10.7261
24.05	11.0856
24.06	11.3388
24.07	11.4731
24.08	11.4856
24.08	11.3744
24.09	11.1465
24.1	10.8199
24.11	10.418
24.12	9.93964
24.13	9.40754
24.14	8.85614
24.14	8.27938
24.15	7.71473
24.16	7.15651
24.17	6.62252
24.18	6.13167
24.19	5.6692
24.19	5.24344
24.2	4.86537
24.21	4.53385
24.22	4.23752
24.23	3.97904
24.24	3.75159
24.24	3.55441
24.25	3.38487
24.26	3.24522
24.27	3.11314
24.28	2.99847
24.28	2.89591
24.29	2.80659
24.3	2.72447
24.31	2.65219
24.32	2.58179
24.33	2.51935
24.33	2.46069
24.34	2.40544
24.35	2.35245
24.36	2.30363
24.37	2.25784
24.38	2.2181
24.39	2.17647
24.39	2.13636
24.4	2.09624
24.41	2.06029
24.42	2.0232
24.43	1.98876
24.44	1.95394
24.44	1.9195
24.45	1.88771
24.46	1.86841
24.47	1.837
24.48	1.80483
24.49	1.77721
24.49	1.74882
24.5	1.72271
24.51	1.69849
24.52	1.67503
24.53	1.6527
24.53	1.6315
24.54	1.61107
24.55	1.59139
24.56	1.57398
24.57	1.55695
24.58	1.53992
24.58	1.52478
24.59	1.51418
24.6	1.50169
24.61	1.49034
24.62	1.47974
24.63	1.47066
24.64	1.46234
24.64	1.45401
24.65	1.44758
24.66	1.44114
24.67	1.43622
24.68	1.42865
24.69	1.42336
24.69	1.41919
24.7	1.41503
24.71	1.41124
24.72	1.40784
24.73	1.40443
24.74	1.40292
24.74	1.39913
24.75	1.39724
24.76	1.39686
24.77	1.39573
24.78	1.39649
24.78	1.39611
24.79	1.39611
24.8	1.39724
24.81	1.39913
24.82	1.39876
24.83	1.40216
24.83	1.40557
24.84	1.41011
24.85	1.412
24.86	1.41465
24.87	1.42108
24.88	1.42525
24.89	1.43092
24.89	1.43849
24.9	1.44417
24.91	1.45287
24.92	1.46347
24.93	1.47293
24.94	1.48353
24.94	1.49413
24.95	1.50775
24.96	1.51759
24.97	1.52781
24.98	1.5403
24.99	1.55203
24.99	1.56338
25	1.57284
25.01	1.58003
25.02	1.58722
25.03	1.59025
25.03	1.59139
25.04	1.59101
25.05	1.59063
25.06	1.58722
25.07	1.58155
25.08	1.57625
25.08	1.57322
25.09	1.56792
25.1	1.56792
25.11	1.56717
25.12	1.57511
25.13	1.58798
25.14	1.61296
25.14	1.65005
25.15	1.7019
25.16	1.77153
25.17	1.86236
25.18	1.96643
25.19	2.10949
25.19	2.2832
25.2	2.49248
25.21	2.73318
25.22	3.00869
25.23	3.31675
25.24	3.64827
25.24	4.01537
25.25	4.40669
25.26	4.81541
25.27	5.22944
25.28	5.65709
25.28	6.07225
25.29	6.46281
25.3	6.83672
25.31	7.17846
25.32	7.47895
25.33	7.73252
25.33	7.92212
25.34	8.06934
25.35	8.16206
25.36	8.19196
25.37	8.17152
25.38	8.09848
25.39	7.9804
25.39	7.82259
25.4	7.63374
25.41	7.41197
25.42	7.16673
25.43	6.90711
25.44	6.63728
25.44	6.36139
25.45	6.09231
25.46	5.81907
25.47	5.5481
25.48	5.29075
25.49	5.04248
25.49	4.81541
25.5	4.59213
25.51	4.38057
25.52	4.17924
25.53	3.99228
25.53	3.81668
25.54	3.65433
25.55	3.49878
25.56	3.3633
25.57	3.23424
25.58	3.11163
25.58	3.00036
25.59	2.8978
25.6	2.80357
25.61	2.71728
25.62	2.63894
25.63	2.56855
25.64	2.50346
25.64	2.44555
25.65	2.3937
25.66	2.34488
25.67	2.30136
25.68	2.25746
25.69	2.22075
25.69	2.18669
25.7	2.15187
25.71	2.11781
25.72	2.08602
25.73	2.05499
25.74	2.02282
25.74	1.99217
25.75	1.96303
25.76	1.93351
25.77	1.90323
25.78	1.88507
25.78	1.85895
25.79	1.83133
25.8	1.80483
25.81	1.77948
25.82	1.75412
25.83	1.73179
25.83	1.71022
25.84	1.6913
25.85	1.67086
25.86	1.6527
25.87	1.63453
25.88	1.61977
25.89	1.60615
25.89	1.59139
25.9	1.58155
25.91	1.57171
25.92	1.563
25.93	1.55695
25.94	1.55316
25.94	1.54976
25.95	1.54673
25.96	1.54559
25.97	1.54976
25.98	1.55127
25.99	1.55468
25.99	1.55998
26	1.56679
26.01	1.57284
26.02	1.5823
26.03	1.59101
26.03	1.60236
26.04	1.61145
26.05	1.62204
26.06	1.6315
26.07	1.63983
26.08	1.65005
26.08	1.65799
26.09	1.66519
26.1	1.67124
26.11	1.67503
26.12	1.6773
26.13	1.67805
26.14	1.6773
26.14	1.67767
26.15	1.67427
26.16	1.67124
26.17	1.66481
26.18	1.65837
26.19	1.65232
26.19	1.64437
26.2	1.63718
26.21	1.62961
26.22	1.62204
26.23	1.61864
26.24	1.61674
26.24	1.61674
26.25	1.62129
26.26	1.62772
26.27	1.64021
26.28	1.66027
26.28	1.68865
26.29	1.72385
26.3	1.76926
26.31	1.82981
26.32	1.89188
26.33	1.98157
26.33	2.09056
26.34	2.21735
26.35	2.3604
26.36	2.52351
26.37	2.70366
26.38	2.89818
26.39	3.10217
26.39	3.31448
26.4	3.51316
26.41	3.71715
26.42	3.90524
26.43	4.07365
26.44	4.21746
26.44	4.32873
26.45	4.40593
26.46	4.44453
26.47	4.44605
26.48	4.40744
26.49	4.33402
26.49	4.22806
26.5	4.09673
26.51	3.94233
26.52	3.77316
26.53	3.59567
26.53	3.41212
26.54	3.24371
26.55	3.06735
26.56	2.90575
26.57	2.75058
26.58	2.60942
26.58	2.48226
26.59	2.37175
26.6	2.27222
26.61	2.18745
26.62	2.11365
26.63	2.05196
26.64	1.99936
26.64	1.95546
26.65	1.91988
26.66	1.89036
26.67	1.87485
26.68	1.8529
26.69	1.8336
26.69	1.81846
26.7	1.80483
26.71	1.79499
26.72	1.78364
26.73	1.77456
26.74	1.76548
26.74	1.75791
26.75	1.75034
26.76	1.74693
26.77	1.74201
26.78	1.73633
26.78	1.73331
26.79	1.72914
26.8	1.72725
26.81	1.72536
26.82	1.72498
26.83	1.72309
26.83	1.72687
26.84	1.72914
26.85	1.73217
26.86	1.73823
26.87	1.74277
26.88	1.75109
26.89	1.76207
26.89	1.7738
26.9	1.78629
26.91	1.79954
26.92	1.8143
26.93	1.83057
26.94	1.84571
26.94	1.8616
26.95	1.87598
26.96	1.88204
26.97	1.8915
26.98	1.90247
26.99	1.90853
26.99	1.91383
27	1.91156
27.01	1.90929
27.02	1.90058
27.03	1.88734
27.03	1.88317
27.04	1.86047
27.05	1.83814
27.06	1.81316
27.07	1.78515
27.08	1.75715
27.08	1.72839
27.09	1.69962
27.1	1.67238
27.11	1.64626
27.12	1.62053
27.13	1.59858
27.14	1.57587
27.14	1.55468
27.15	1.53765
27.16	1.52327
27.17	1.51153
27.18	1.49829
27.19	1.48769
27.19	1.47823
27.2	1.46839
27.21	1.45931
27.22	1.45212
27.23	1.44417
27.24	1.43963
27.24	1.43319
27.25	1.4279
27.26	1.42525
27.27	1.4226
27.28	1.41919
27.28	1.41616
27.29	1.41276
27.3	1.41352
27.31	1.41011
27.32	1.40784
27.33	1.40595
27.33	1.40708
27.34	1.40784
27.35	1.4067
27.36	1.40708
27.37	1.40746
27.38	1.40784
27.39	1.40784
27.39	1.4067
27.4	1.4067
27.41	1.40746
27.42	1.40632
27.43	1.40481
27.44	1.40178
27.44	1.39913
27.45	1.39686
27.46	1.39497
27.47	1.39081
27.48	1.38967
27.49	1.38627
27.49	1.38665
27.5	1.38513
27.51	1.38286
27.52	1.38513
27.53	1.38665
27.53	1.38967
27.54	1.39686
27.55	1.4067
27.56	1.42071
27.57	1.43887
27.58	1.46498
27.58	1.49715
27.59	1.53727
27.6	1.58571
27.61	1.64778
27.62	1.72195
27.63	1.80975
27.64	1.90096
27.64	2.01601
27.65	2.14695
27.66	2.29266
27.67	2.45312
27.68	2.62456
27.69	2.80281
27.69	2.98674
27.7	3.17331
27.71	3.35611
27.72	3.52754
27.73	3.69747
27.74	3.8515
27.74	3.9885
27.75	4.10317
27.76	4.19438
27.77	4.25909
27.78	4.29504
27.78	4.30148
27.79	4.28028
27.8	4.22919
27.81	4.15388
27.82	4.05851
27.83	3.94157
27.83	3.811
27.84	3.67211
27.85	3.52111
27.86	3.37049
27.87	3.22403
27.88	3.07113
27.89	2.92543
27.89	2.78502
27.9	2.65219
27.91	2.52881
27.92	2.41717
27.93	2.31385
27.94	2.22605
27.94	2.14393
27.95	2.07051
27.96	2.00768
27.97	1.95054
27.98	1.9021
27.99	1.86766
27.99	1.82981
28	1.79651
28.01	1.76812
28.02	1.74352
28.03	1.72044
28.03	1.70114
28.04	1.68108
28.05	1.66443
28.06	1.64929
28.07	1.63529
28.08	1.61901
28.08	1.6035
28.09	1.5895
28.1	1.5789
28.11	1.56792
28.12	1.55771
28.13	1.54673
28.14	1.53613
28.14	1.52856
28.15	1.52251
28.16	1.51456
28.17	1.50889
28.18	1.50245
28.19	1.49526
28.19	1.48883
28.2	1.48391
28.21	1.47823
28.22	1.47482
28.23	1.47104
28.24	1.46498
28.24	1.46271
28.25	1.46082
28.26	1.45666
28.27	1.45439
28.28	1.45212
28.28	1.4525
28.29	1.45401
28.3	1.45817
28.31	1.46082
28.32	1.46158
28.33	1.46347
28.33	1.46726
28.34	1.47066
28.35	1.47369
28.36	1.48277
28.37	1.48958
28.38	1.49753
28.39	1.50737
28.39	1.51645
28.4	1.52592
28.41	1.54257
28.42	1.55922
28.43	1.5823
28.44	1.61031
28.44	1.64551
28.45	1.6913
28.46	1.74769
28.47	1.82111
28.48	1.90361
28.49	2.02282
28.49	2.17231
28.5	2.35851
28.51	2.58936
28.52	2.87623
28.53	3.22365
28.53	3.63616
28.54	4.1395
28.55	4.73594
28.56	5.42548
28.57	6.23461
28.58	7.15008
28.58	8.18477
28.59	9.34623
28.6	10.6262
28.61	12.0128
28.62	13.4941
28.63	15.0529
28.64	16.6681
28.64	18.3261
28.65	19.9902
28.66	21.6342
28.67	23.2176
28.68	24.7114
28.69	26.0791
28.69	27.2905
28.7	28.3275
28.71	29.1468
28.72	29.7588
28.73	30.1338
28.74	30.2844
28.74	30.2015
28.75	29.8973
28.76	29.3697
28.77	28.656
28.78	27.7901
28.78	26.7909
28.79	25.6764
28.8	24.499
28.81	23.2774
28.82	22.0399
28.83	20.8091
28.83	19.6019
28.84	18.4457
28.85	17.3618
28.86	16.3627
28.87	15.4366
28.88	14.6075
28.89	13.8509
28.89	13.1883
28.9	12.5922
28.91	12.0692
28.92	11.592
28.93	11.1609
28.94	10.7745
28.94	10.407
28.95	10.0558
28.96	9.70917
28.97	9.3678
28.98	9.03552
28.99	8.69303
28.99	8.34372
29	7.99668
29.01	7.65872
29.02	7.31054
29.03	6.96729
29.03	6.63084
29.04	6.31105
29.05	6.00148
29.06	5.70553
29.07	5.4251
29.08	5.16624
29.08	4.91911
29.09	4.70491
29.1	4.50357
29.11	4.32645
29.12	4.16599
29.13	4.02672
29.14	3.90108
29.14	3.79019
29.15	3.6986
29.16	3.62064
29.17	3.55744
29.18	3.50786
29.19	3.46851
29.19	3.44088
29.2	3.42309
29.21	3.41287
29.22	3.40644
29.23	3.40644
29.24	3.41325
29.24	3.42309
29.25	3.43217
29.26	3.43861
29.27	3.43823
29.28	3.43785
29.28	3.43142
29.29	3.4159
29.3	3.39584
29.31	3.36632
29.32	3.33794
29.33	3.29139
29.33	3.24068
29.34	3.18315
29.35	3.12109
29.36	3.05221
29.37	2.98371
29.38	2.91105
29.39	2.83952
29.39	2.76799
29.4	2.70025
29.41	2.63629
29.42	2.5765
29.43	2.51746
29.44	2.46485
29.44	2.41225
29.45	2.36419
29.46	2.32066
29.47	2.28093
29.48	2.24724
29.49	2.21432
29.49	2.18404
29.5	2.15452
29.51	2.12463
29.52	2.10003
29.53	2.07543
29.53	2.05423
29.54	2.03266
29.55	2.01185
29.56	1.99141
29.57	1.97173
29.58	1.95281
29.58	1.93464
29.59	1.91988
29.6	1.90285
29.61	1.89415
29.62	1.88317
29.63	1.88317
29.64	1.87031
29.64	1.85857
29.65	1.8476
29.66	1.83587
29.67	1.82414
29.68	1.81165
29.69	1.80143
29.69	1.79159
29.7	1.7844
29.71	1.77683
29.72	1.76926
29.73	1.76283
29.74	1.75828
29.74	1.75564
29.75	1.75034
29.76	1.74731
29.77	1.74428
29.78	1.7405
29.78	1.73823
29.79	1.7352
29.8	1.73255
29.81	1.72914
29.82	1.72801
29.83	1.72612
29.83	1.72271
29.84	1.72006
29.85	1.72044
29.86	1.71665
29.87	1.71438
29.88	1.71098
29.89	1.7053
29.89	1.70227
29.9	1.69773
29.91	1.69243
29.92	1.68827
29.93	1.68222
29.94	1.67767
29.94	1.67351
29.95	1.66897
29.96	1.66367
29.97	1.65951
29.98	1.65383
29.99	1.64929
29.99	1.64475
30	1.63907
30.01	1.63453
30.02	1.62999
30.03	1.62507
30.03	1.62091
30.04	1.61523
30.05	1.61145
30.06	1.60653
30.07	1.60388
30.08	1.60161
30.08	1.59744
30.09	1.59782
30.1	1.59479
30.11	1.59555
30.12	1.59214
30.13	1.5895
30.14	1.58874
30.14	1.58647
30.15	1.58647
30.16	1.58382
30.17	1.58382
30.18	1.58344
30.19	1.58458
30.19	1.58344
30.2	1.58382
30.21	1.58041
30.22	1.57966
30.23	1.58003
30.24	1.58041
30.24	1.58079
30.25	1.58041
30.26	1.58041
30.27	1.58382
30.28	1.58079
30.28	1.58079
30.29	1.58079
30.3	1.57776
30.31	1.57738
30.32	1.57436
30.33	1.57511
30.33	1.57171
30.34	1.57209
30.35	1.57171
30.36	1.56982
30.37	1.56982
30.38	1.5683
30.39	1.5683
30.39	1.56982
30.4	1.56641
30.41	1.56603
30.42	1.56603
30.43	1.56603
30.44	1.56565
30.44	1.56603
30.45	1.56527
30.46	1.56906
30.47	1.56868
30.48	1.56868
30.49	1.57171
30.49	1.57209
30.5	1.57095
[truncated: 1,723 more rows]

## Sheet: Fig 2A
Figure 2A: RP-HPLC waterfall plot of hTTR proteolysis by subtilisin
	0h		2h		4h		8h		24h		48h		72h
Time (min)	uAU	Time (min)	uAU	Time (sec)	uAU	Time (sec)	uAU	Time (sec)	uAU	Time (min)	uAU	Time (min)	uAU
0.01	-82230	0.01	-1244	0.01	-892	0.01	-1316	0.01	-918	0.01	918	0.01	-799
0.02	-894	0.02	-859	0.02	-929	0.02	-917	0.02	-847	0.02	-932	0.02	-847
0.03	-895	0.03	-861	0.03	-963	0.03	-918	0.03	-730	0.03	-1001	0.03	-889
0.03	-949	0.03	-859	0.03	-989	0.03	-910	0.03	-588	0.03	-1025	0.03	-906
0.04	-961	0.04	-861	0.04	-1017	0.04	-909	0.04	-443	0.04	-1043	0.04	-925
0.05	-964	0.05	-863	0.05	-1049	0.05	-901	0.05	-278	0.05	-1066	0.05	-948
0.06	-972	0.06	-861	0.06	-1073	0.06	-889	0.06	-111	0.06	-1097	0.06	-966
0.07	-978	0.07	-860	0.07	-1100	0.07	-875	0.07	46	0.07	-1122	0.07	-984
0.08	-981	0.08	-861	0.08	-1132	0.08	-869	0.08	194	0.08	-1153	0.08	-1005
0.08	-980	0.08	-861	0.08	-1162	0.08	-857	0.08	344	0.08	-1183	0.08	-1027
0.09	-991	0.09	-852	0.09	-1190	0.09	-845	0.09	490	0.09	-1213	0.09	-1048
0.1	-1011	0.1	-851	0.1	-1213	0.1	-832	0.1	628	0.1	-1243	0.1	-1063
0.11	-1034	0.11	-851	0.11	-1246	0.11	-821	0.11	752	0.11	-1275	0.11	-1080
0.12	-1050	0.12	-850	0.12	-1274	0.12	-815	0.12	876	0.12	-1307	0.12	-1091
0.13	-1051	0.13	-845	0.13	-1304	0.13	-806	0.13	994	0.13	-1340	0.13	-1105
0.13	-1043	0.13	-839	0.13	-1332	0.13	-797	0.13	1075	0.13	-1373	0.13	-1105
0.14	-1050	0.14	-837	0.14	-1358	0.14	-786	0.14	1175	0.14	-1403	0.14	-1113
0.15	-1066	0.15	-837	0.15	-1388	0.15	-778	0.15	1270	0.15	-1437	0.15	-1116
0.16	-1080	0.16	-830	0.16	-1415	0.16	-771	0.16	1372	0.16	-1470	0.16	-1126
0.17	-1101	0.17	-829	0.17	-1441	0.17	-762	0.17	1464	0.17	-1502	0.17	-1131
0.18	-1118	0.18	-822	0.18	-1465	0.18	-753	0.18	1544	0.18	-1535	0.18	-1143
0.18	-1126	0.18	-822	0.18	-1496	0.18	-746	0.18	1622	0.18	-1564	0.18	-1149
0.19	-1132	0.19	-813	0.19	-1523	0.19	-743	0.19	1695	0.19	-1600	0.19	-1151
0.2	-1136	0.2	-813	0.2	-1546	0.2	-737	0.2	1764	0.2	-1629	0.2	-1157
0.21	-1136	0.21	-805	0.21	-1570	0.21	-737	0.21	1833	0.21	-1659	0.21	-1155
0.22	-1136	0.22	-804	0.22	-1597	0.22	-731	0.22	1898	0.22	-1690	0.22	-1163
0.23	-1136	0.23	-805	0.23	-1618	0.23	-739	0.23	1958	0.23	-1720	0.23	-1168
0.23	-1136	0.23	-806	0.23	-1643	0.23	-738	0.23	2003	0.23	-1749	0.23	-1174
0.24	-1130	0.24	-815	0.24	-1668	0.24	-736	0.24	2051	0.24	-1777	0.24	-1179
0.25	-1128	0.25	-815	0.25	-1691	0.25	-739	0.25	2102	0.25	-1804	0.25	-1185
0.26	-1118	0.26	-813	0.26	-1710	0.26	-746	0.26	2148	0.26	-1830	0.26	-1189
0.27	-1120	0.27	-825	0.27	-1738	0.27	-755	0.27	2190	0.27	-1857	0.27	-1199
0.28	-1114	0.28	-830	0.28	-1756	0.28	-761	0.28	2230	0.28	-1882	0.28	-1204
0.28	-1102	0.28	-831	0.28	-1781	0.28	-769	0.28	2263	0.28	-1906	0.28	-1214
0.29	-1104	0.29	-837	0.29	-1806	0.29	-770	0.29	2297	0.29	-1931	0.29	-1223
0.3	-1095	0.3	-839	0.3	-1831	0.3	-782	0.3	2321	0.3	-1954	0.3	-1236
0.31	-1086	0.31	-846	0.31	-1851	0.31	-794	0.31	2350	0.31	-1974	0.31	-1244
0.32	-1086	0.32	-853	0.32	-1873	0.32	-801	0.32	2371	0.32	-1992	0.32	-1250
0.33	-1079	0.33	-861	0.33	-1897	0.33	-816	0.33	2400	0.33	-2014	0.33	-1258
0.33	-1072	0.33	-862	0.33	-1919	0.33	-824	0.33	2418	0.33	-2033	0.33	-1270
0.34	-1052	0.34	-914	0.34	-1934	0.34	-831	0.34	2434	0.34	-2054	0.34	-1284
0.35	-1035	0.35	-921	0.35	-1955	0.35	-847	0.35	2448	0.35	-2070	0.35	-1290
0.36	-1046	0.36	-931	0.36	-1973	0.36	-855	0.36	2465	0.36	-2091	0.36	-1305
0.37	-1061	0.37	-940	0.37	-1992	0.37	-865	0.37	2482	0.37	-2110	0.37	-1317
0.38	-1067	0.38	-946	0.38	-2015	0.38	-877	0.38	2491	0.38	-2127	0.38	-1325
0.38	-1064	0.38	-955	0.38	-2037	0.38	-886	0.38	2506	0.38	-2146	0.38	-1343
0.39	-1070	0.39	-962	0.39	-2054	0.39	-896	0.39	2519	0.39	-2162	0.39	-1361
0.4	-1079	0.4	-971	0.4	-2070	0.4	-903	0.4	2524	0.4	-2178	0.4	-1370
0.41	-1085	0.41	-979	0.41	-2083	0.41	-902	0.41	2534	0.41	-2199	0.41	-1385
0.42	-1090	0.42	-986	0.42	-2101	0.42	-910	0.42	2542	0.42	-2213	0.42	-1400
0.43	-1105	0.43	-985	0.43	-2119	0.43	-918	0.43	2550	0.43	-2233	0.43	-1417
0.43	-1110	0.43	-994	0.43	-2136	0.43	-920	0.43	2552	0.43	-2246	0.43	-1428
0.44	-1120	0.44	-992	0.44	-2147	0.44	-917	0.44	2565	0.44	-2259	0.44	-1440
0.45	-1129	0.45	-1000	0.45	-2158	0.45	-917	0.45	2575	0.45	-2278	0.45	-1449
0.46	-1143	0.46	-1001	0.46	-2170	0.46	-917	0.46	2578	0.46	-2293	0.46	-1458
0.47	-1152	0.47	-999	0.47	-2179	0.47	-918	0.47	2588	0.47	-2307	0.47	-1477
0.48	-1166	0.48	-1000	0.48	-2189	0.48	-918	0.48	2595	0.48	-2319	0.48	-1484
0.48	-1182	0.48	-1001	0.48	-2198	0.48	-918	0.48	2603	0.48	-2331	0.48	-1494
0.49	-1196	0.49	-991	0.49	-2203	0.49	-909	0.49	2604	0.49	-2346	0.49	-1503
0.5	-1208	0.5	-993	0.5	-2209	0.5	-903	0.5	2605	0.5	-2359	0.5	-1510
0.51	-1221	0.51	-988	0.51	-2212	0.51	-894	0.51	2615	0.51	-2372	0.51	-1522
0.52	-1237	0.52	-986	0.52	-2210	0.52	-887	0.52	2614	0.52	-2387	0.52	-1529
0.52	-1252	0.52	-978	0.52	-2210	0.52	-881	0.52	2619	0.52	-2394	0.52	-1539
0.53	-1267	0.53	-970	0.53	-2210	0.53	-878	0.53	2619	0.53	-2408	0.53	-1537
0.54	-1281	0.54	-962	0.54	-2210	0.54	-869	0.54	2622	0.54	-2418	0.54	-1546
0.55	-1298	0.55	-953	0.55	-2203	0.55	-856	0.55	2626	0.55	-2435	0.55	-1546
0.56	-1316	0.56	-948	0.56	-2202	0.56	-848	0.56	2628	0.56	-2442	0.56	-1553
0.57	-1329	0.57	-938	0.57	-2195	0.57	-838	0.57	2625	0.57	-2450	0.57	-1551
0.58	-1337	0.58	-925	0.58	-2186	0.58	-827	0.58	2629	0.58	-2456	0.58	-1555
0.58	-1333	0.58	-917	0.58	-2176	0.58	-816	0.58	2625	0.58	-2466	0.58	-1551
0.59	-1316	0.59	-863	0.59	-2166	0.59	-810	0.59	2616	0.59	-2467	0.59	-1554
0.6	-1309	0.6	-858	0.6	-2154	0.6	-800	0.6	2616	0.6	-2471	0.6	-1543
0.61	-1307	0.61	-847	0.61	-2143	0.61	-795	0.61	2611	0.61	-2470	0.61	-1552
0.62	-1306	0.62	-836	0.62	-2126	0.62	-786	0.62	2605	0.62	-2478	0.62	-1550
0.63	-1305	0.63	-824	0.63	-2108	0.63	-779	0.63	2594	0.63	-2477	0.63	-1551
0.63	-1313	0.63	-816	0.63	-2093	0.63	-772	0.63	2587	0.63	-2480	0.63	-1542
0.64	-1340	0.64	-807	0.64	-2079	0.64	-762	0.64	2578	0.64	-2477	0.64	-1545
0.65	-1357	0.65	-797	0.65	-2063	0.65	-755	0.65	2561	0.65	-2486	0.65	-1544
0.66	-1344	0.66	-792	0.66	-2042	0.66	-754	0.66	2551	0.66	-2478	0.66	-1543
0.67	-1330	0.67	-783	0.67	-2026	0.67	-747	0.67	2535	0.67	-2477	0.67	-1548
0.68	-1344	0.68	-776	0.68	-2008	0.68	-747	0.68	2520	0.68	-2468	0.68	-1544
0.68	-1366	0.68	-776	0.68	-1992	0.68	-748	0.68	2500	0.68	-2467	0.68	-1553
0.69	-1371	0.69	-768	0.69	-1972	0.69	-746	0.69	2488	0.69	-2456	0.69	-1552
0.7	-1384	0.7	-769	0.7	-1955	0.7	-745	0.7	2468	0.7	-2450	0.7	-1552
0.71	-1366	0.71	-760	0.71	-1939	0.71	-755	0.71	2443	0.71	-2440	0.71	-1550
0.72	-1345	0.72	-761	0.72	-1927	0.72	-756	0.72	2420	0.72	-2435	0.72	-1558
0.73	-1320	0.73	-762	0.73	-1910	0.73	-762	0.73	2395	0.73	-2418	0.73	-1564
0.73	-1306	0.73	-759	0.73	-1893	0.73	-771	0.73	2370	0.73	-2404	0.73	-1572
0.74	-1290	0.74	-760	0.74	-1878	0.74	-780	0.74	2340	0.74	-2387	0.74	-1582
0.75	-1306	0.75	-757	0.75	-1861	0.75	-792	0.75	2311	0.75	-2373	0.75	-1591
0.76	-1320	0.76	-768	0.76	-1845	0.76	-800	0.76	2282	0.76	-2356	0.76	-1601
0.77	-1326	0.77	-777	0.77	-1830	0.77	-807	0.77	2251	0.77	-2340	0.77	-1611
0.78	-1329	0.78	-776	0.78	-1813	0.78	-816	0.78	2220	0.78	-2325	0.78	-1619
0.78	-1330	0.78	-784	0.78	-1799	0.78	-832	0.78	2189	0.78	-2309	0.78	-1632
0.79	-1326	0.79	-791	0.79	-1784	0.79	-841	0.79	2152	0.79	-2288	0.79	-1644
0.8	-1327	0.8	-798	0.8	-1769	0.8	-857	0.8	2115	0.8	-2270	0.8	-1658
0.81	-1330	0.81	-806	0.81	-1754	0.81	-864	0.81	2077	0.81	-2248	0.81	-1668
0.82	-1329	0.82	-817	0.82	-1746	0.82	-880	0.82	2040	0.82	-2229	0.82	-1684
0.83	-1324	0.83	-821	0.83	-1728	0.83	-891	0.83	2001	0.83	-2217	0.83	-1695
0.83	-1318	0.83	-831	0.83	-1721	0.83	-903	0.83	1972	0.83	-2202	0.83	-1712
0.84	-1313	0.84	-840	0.84	-1707	0.84	-913	0.84	1932	0.84	-2186	0.84	-1730
0.85	-1311	0.85	-847	0.85	-1699	0.85	-919	0.85	1892	0.85	-2162	0.85	-1750
0.86	-1305	0.86	-855	0.86	-1689	0.86	-975	0.86	1855	0.86	-2145	0.86	-1768
0.87	-1307	0.87	-863	0.87	-1680	0.87	-988	0.87	1819	0.87	-2129	0.87	-1783
0.88	-1307	0.88	-898	0.88	-1667	0.88	-1000	0.88	1784	0.88	-2113	0.88	-1800
0.88	-1312	0.88	-921	0.88	-1661	0.88	-1009	0.88	1744	0.88	-2098	0.88	-1815
0.89	-1321	0.89	-930	0.89	-1653	0.89	-1017	0.89	1709	0.89	-2082	0.89	-1830
0.9	-1328	0.9	-936	0.9	-1644	0.9	-1026	0.9	1669	0.9	-2068	0.9	-1848
0.91	-1336	0.91	-939	0.91	-1635	0.91	-1031	0.91	1639	0.91	-2053	0.91	-1864
0.92	-1344	0.92	-945	0.92	-1622	0.92	-1030	0.92	1602	0.92	-2044	0.92	-1869
0.93	-1350	0.93	-946	0.93	-1615	0.93	-1037	0.93	1569	0.93	-2031	0.93	-1886
0.93	-1359	0.93	-945	0.93	-1602	0.93	-1038	0.93	1536	0.93	-2018	0.93	-1901
0.94	-1368	0.94	-954	0.94	-1589	0.94	-1039	0.94	1508	0.94	-2006	0.94	-1910
0.95	-1374	0.95	-955	0.95	-1581	0.95	-1037	0.95	1472	0.95	-1998	0.95	-1925
0.96	-1383	0.96	-956	0.96	-1564	0.96	-1031	0.96	1441	0.96	-1988	0.96	-1937
0.97	-1390	0.97	-955	0.97	-1554	0.97	-1031	0.97	1405	0.97	-1976	0.97	-1950
0.98	-1401	0.98	-955	0.98	-1544	0.98	-1023	0.98	1373	0.98	-1974	0.98	-1958
0.98	-1410	0.98	-957	0.98	-1529	0.98	-1018	0.98	1345	0.98	-1967	0.98	-1964
0.99	-1419	0.99	-953	0.99	-1511	0.99	-1006	0.99	1314	0.99	-1959	0.99	-1969
1	-1432	1	-946	1	-1494	1	-998	1	1289	1	-1958	1	-1979
1.01	-1436	1.01	-946	1.01	-1480	1.01	-992	1.01	1264	1.01	-1950	1.01	-1979
1.02	-1441	1.02	-939	1.02	-1460	1.02	-983	1.02	1238	1.02	-1943	1.02	-1985
1.02	-1449	1.02	-931	1.02	-1446	1.02	-942	1.02	1211	1.02	-1937	1.02	-1986
1.03	-1459	1.03	-922	1.03	-1430	1.03	-918	1.03	1185	1.03	-1928	1.03	-1994
1.04	-1463	1.04	-916	1.04	-1413	1.04	-902	1.04	1165	1.04	-1926	1.04	-1995
1.05	-1473	1.05	-917	1.05	-1393	1.05	-894	1.05	1143	1.05	-1926	1.05	-1997
1.06	-1474	1.06	-863	1.06	-1373	1.06	-879	1.06	1122	1.06	-1919	1.06	-1993
1.07	-1481	1.07	-857	1.07	-1353	1.07	-862	1.07	1100	1.07	-1912	1.07	-1987
1.08	-1481	1.08	-848	1.08	-1336	1.08	-854	1.08	1081	1.08	-1913	1.08	-1987
1.08	-1488	1.08	-841	1.08	-1314	1.08	-839	1.08	1062	1.08	-1903	1.08	-1980
1.09	-1490	1.09	-836	1.09	-1296	1.09	-827	1.09	1042	1.09	-1895	1.09	-1978
1.1	-1487	1.1	-830	1.1	-1274	1.1	-816	1.1	1025	1.1	-1890	1.1	-1972
1.11	-1490	1.11	-824	1.11	-1255	1.11	-800	1.11	1038	1.11	-1879	1.11	-1965
1.12	-1489	1.12	-817	1.12	-1236	1.12	-793	1.12	1027	1.12	-1874	1.12	-1964
1.13	-1487	1.13	-807	1.13	-1215	1.13	-780	1.13	1009	1.13	-1867	1.13	-1956
1.13	-1483	1.13	-806	1.13	-1196	1.13	-768	1.13	990	1.13	-1857	1.13	-1954
1.14	-1482	1.14	-799	1.14	-1176	1.14	-761	1.14	976	1.14	-1844	1.14	-1947
1.15	-1472	1.15	-790	1.15	-1159	1.15	-755	1.15	960	1.15	-1837	1.15	-1944
1.16	-1466	1.16	-783	1.16	-1137	1.16	-747	1.16	949	1.16	-1825	1.16	-1942
1.17	-1466	1.17	-785	1.17	-1122	1.17	-742	1.17	933	1.17	-1812	1.17	-1934
1.17	-1458	1.17	-786	1.17	-1107	1.17	-738	1.17	916	1.17	-1796	1.17	-1933
1.18	-1454	1.18	-785	1.18	-1094	1.18	-731	1.18	903	1.18	-1783	1.18	-1926
1.19	-1447	1.19	-787	1.19	-1079	1.19	-731	1.19	882	1.19	-1769	1.19	-1926
1.2	-1444	1.2	-785	1.2	-1064	1.2	-731	1.2	873	1.2	-1754	1.2	-1917
1.21	-1435	1.21	-786	1.21	-1059	1.21	-730	1.21	860	1.21	-1743	1.21	-1917
1.22	-1428	1.22	-784	1.22	-1050	1.22	-729	1.22	850	1.22	-1728	1.22	-1918
1.23	-1424	1.23	-792	1.23	-1034	1.23	-730	1.23	839	1.23	-1715	1.23	-1919
1.23	-1414	1.23	-791	1.23	-1028	1.23	-730	1.23	832	1.23	-1703	1.23	-1916
1.24	-1407	1.24	-801	1.24	-1019	1.24	-729	1.24	822	1.24	-1686	1.24	-1918
1.25	-1399	1.25	-807	1.25	-1019	1.25	-732	1.25	809	1.25	-1667	1.25	-1917
1.26	-1396	1.26	-808	1.26	-1011	1.26	-740	1.26	802	1.26	-1653	1.26	-1917
1.27	-1391	1.27	-815	1.27	-1012	1.27	-745	1.27	792	1.27	-1638	1.27	-1927
1.27	-1390	1.27	-824	1.27	-1011	1.27	-746	1.27	786	1.27	-1623	1.27	-1927
1.28	-1384	1.28	-832	1.28	-1013	1.28	-755	1.28	777	1.28	-1608	1.28	-1935
1.29	-1382	1.29	-835	1.29	-1011	1.29	-762	1.29	775	1.29	-1594	1.29	-1941
1.3	-1383	1.3	-841	1.3	-1013	1.3	-764	1.3	769	1.3	-1580	1.3	-1952
1.31	-1383	1.31	-856	1.31	-1012	1.31	-770	1.31	762	1.31	-1571	1.31	-1959
1.32	-1381	1.32	-857	1.32	-1020	1.32	-778	1.32	761	1.32	-1556	1.32	-1964
1.33	-1392	1.33	-863	1.33	-1028	1.33	-785	1.33	761	1.33	-1545	1.33	-1964
1.33	-1390	1.33	-867	1.33	-1034	1.33	-793	1.33	761	1.33	-1532	1.33	-1978
1.34	-1401	1.34	-921	1.34	-1044	1.34	-800	1.34	762	1.34	-1525	1.34	-1987
1.35	-1408	1.35	-923	1.35	-1052	1.35	-806	1.35	758	1.35	-1517	1.35	-1993
1.36	-1414	1.36	-931	1.36	-1056	1.36	-816	1.36	768	1.36	-1514	1.36	-2001
1.37	-1427	1.37	-933	1.37	-1066	1.37	-813	1.37	768	1.37	-1504	1.37	-2010
1.38	-1437	1.38	-938	1.38	-1073	1.38	-824	1.38	776	1.38	-1494	1.38	-2020
1.38	-1443	1.38	-947	1.38	-1078	1.38	-823	1.38	783	1.38	-1493	1.38	-2034
1.39	-1456	1.39	-945	1.39	-1081	1.39	-832	1.39	793	1.39	-1485	1.39	-2040
1.4	-1476	1.4	-948	1.4	-1096	1.4	-833	1.4	799	1.4	-1484	1.4	-2049
1.41	-1492	1.41	-948	1.41	-1105	1.41	-840	1.41	807	1.41	-1486	1.41	-2056
1.42	-1503	1.42	-948	1.42	-1111	1.42	-839	1.42	820	1.42	-1491	1.42	-2064
1.42	-1522	1.42	-946	1.42	-1114	1.42	-838	1.42	834	1.42	-1494	1.42	-2072
1.43	-1538	1.43	-948	1.43	-1128	1.43	-839	1.43	849	1.43	-1490	1.43	-2082
1.44	-1553	1.44	-953	1.44	-1134	1.44	-839	1.44	861	1.44	-1503	1.44	-2081
1.45	-1571	1.45	-955	1.45	-1136	1.45	-832	1.45	877	1.45	-1501	1.45	-2091
1.46	-1590	1.46	-949	1.46	-1145	1.46	-830	1.46	894	1.46	-1508	1.46	-2086
1.47	-1604	1.47	-945	1.47	-1145	1.47	-831	1.47	912	1.47	-1517	1.47	-2099
1.48	-1628	1.48	-938	1.48	-1146	1.48	-823	1.48	928	1.48	-1526	1.48	-2096
1.48	-1639	1.48	-934	1.48	-1151	1.48	-822	1.48	947	1.48	-1532	1.48	-2105
1.49	-1661	1.49	-930	1.49	-1150	1.49	-816	1.49	960	1.49	-1541	1.49	-2106
1.5	-1675	1.5	-924	1.5	-1150	1.5	-815	1.5	983	1.5	-1549	1.5	-2104
1.51	-1691	1.51	-916	1.51	-1152	1.51	-808	1.51	1000	1.51	-1557	1.51	-2101
1.52	-1710	1.52	-864	1.52	-1152	1.52	-809	1.52	1018	1.52	-1562	1.52	-2103
1.52	-1722	1.52	-862	1.52	-1152	1.52	-800	1.52	1039	1.52	-1574	1.52	-2103
1.53	-1739	1.53	-857	1.53	-1150	1.53	-798	1.53	1029	1.53	-1579	1.53	-2095
1.54	-1752	1.54	-849	1.54	-1149	1.54	-794	1.54	1051	1.54	-1588	1.54	-2099
1.55	-1759	1.55	-839	1.55	-1151	1.55	-792	1.55	1070	1.55	-1596	1.55	-2094
1.56	-1774	1.56	-830	1.56	-1143	1.56	-785	1.56	1093	1.56	-1604	1.56	-2098
1.57	-1783	1.57	-822	1.57	-1134	1.57	-778	1.57	1109	1.57	-1604	1.57	-2090
1.58	-1791	1.58	-816	1.58	-1129	1.58	-778	1.58	1129	1.58	-1610	1.58	-2089
1.58	-1800	1.58	-816	1.58	-1127	1.58	-771	1.58	1147	1.58	-1616	1.58	-2076
1.59	-1816	1.59	-805	1.59	-1118	1.59	-768	1.59	1161	1.59	-1616	1.59	-2081
1.6	-1822	1.6	-794	1.6	-1120	1.6	-767	1.6	1178	1.6	-1616	1.6	-2072
1.61	-1823	1.61	-785	1.61	-1112	1.61	-769	1.61	1199	1.61	-1623	1.61	-2067
1.62	-1833	1.62	-786	1.62	-1116	1.62	-768	1.62	1212	1.62	-1626	1.62	-2064
1.63	-1830	1.63	-776	1.63	-1103	1.63	-761	1.63	1228	1.63	-1623	1.63	-2061
1.63	-1831	1.63	-777	1.63	-1104	1.63	-769	1.63	1243	1.63	-1624	1.63	-2056
1.64	-1827	1.64	-771	1.64	-1098	1.64	-770	1.64	1257	1.64	-1617	1.64	-2055
1.65	-1829	1.65	-769	1.65	-1095	1.65	-767	1.65	1265	1.65	-1617	1.65	-2058
1.66	-1830	1.66	-767	1.66	-1096	1.66	-776	1.66	1274	1.66	-1608	1.66	-2055
1.67	-1830	1.67	-770	1.67	-1089	1.67	-777	1.67	1286	1.67	-1599	1.67	-2056
1.67	-1830	1.67	-769	1.67	-1095	1.67	-786	1.67	1296	1.67	-1602	1.67	-2056
1.68	-1831	1.68	-768	1.68	-1086	1.68	-790	1.68	1304	1.68	-1595	1.68	-2053
1.69	-1832	1.69	-769	1.69	-1088	1.69	-797	1.69	1312	1.69	-1594	1.69	-2063
1.7	-1829	1.7	-769	1.7	-1091	1.7	-802	1.7	1321	1.7	-1579	1.7	-2064
1.71	-1824	1.71	-779	1.71	-1097	1.71	-810	1.71	1330	1.71	-1573	1.71	-2073
1.72	-1817	1.72	-784	1.72	-1098	1.72	-813	1.72	1330	1.72	-1564	1.72	-2071
1.73	-1812	1.73	-787	1.73	-1104	1.73	-824	1.73	1336	1.73	-1556	1.73	-2081
1.73	-1805	1.73	-792	1.73	-1109	1.73	-834	1.73	1336	1.73	-1545	1.73	-2082
1.74	-1799	1.74	-791	1.74	-1113	1.74	-844	1.74	1344	1.74	-1540	1.74	-2090
1.75	-1788	1.75	-802	1.75	-1125	1.75	-846	1.75	1341	1.75	-1532	1.75	-2096
1.76	-1786	1.76	-809	1.76	-1134	1.76	-855	1.76	1344	1.76	-1526	1.76	-2104
1.77	-1776	1.77	-816	1.77	-1144	1.77	-862	1.77	1350	1.77	-1518	1.77	-2110
1.78	-1771	1.78	-820	1.78	-1157	1.78	-871	1.78	1361	1.78	-1509	1.78	-2116
1.78	-1763	1.78	-832	1.78	-1167	1.78	-878	1.78	1360	1.78	-1502	1.78	-2124
1.79	-1750	1.79	-838	1.79	-1174	1.79	-886	1.79	1367	1.79	-1500	1.79	-2133
1.8	-1752	1.8	-844	1.8	-1183	1.8	-894	1.8	1373	1.8	-1493	1.8	-2144
1.81	-1740	1.81	-847	1.81	-1196	1.81	-896	1.81	1373	1.81	-1484	1.81	-2145
1.82	-1728	1.82	-858	1.82	-1203	1.82	-902	1.82	1383	1.82	-1486	1.82	-2149
1.83	-1723	1.83	-864	1.83	-1212	1.83	-908	1.83	1387	1.83	-1485	1.83	-2158
1.83	-1714	1.83	-863	1.83	-1224	1.83	-908	1.83	1396	1.83	-1481	1.83	-2165
1.84	-1705	1.84	-866	1.84	-1237	1.84	-908	1.84	1402	1.84	-1480	1.84	-2172
1.85	-1694	1.85	-916	1.85	-1250	1.85	-908	1.85	1403	1.85	-1481	1.85	-2173
1.86	-1684	1.86	-916	1.86	-1260	1.86	-906	1.86	1416	1.86	-1482	1.86	-2180
1.87	-1678	1.87	-917	1.87	-1267	1.87	-917	1.87	1427	1.87	-1487	1.87	-2177
1.88	-1657	1.88	-918	1.88	-1274	1.88	-910	1.88	1439	1.88	-1484	1.88	-2180
1.88	-1651	1.88	-925	1.88	-1284	1.88	-908	1.88	1449	1.88	-1491	1.88	-2181
1.89	-1638	1.89	-924	1.89	-1290	1.89	-910	1.89	1458	1.89	-1500	1.89	-2180
1.9	-1623	1.9	-922	1.9	-1298	1.9	-902	1.9	1473	1.9	-1501	1.9	-2181
1.91	-1605	1.91	-920	1.91	-1303	1.91	-894	1.91	1481	1.91	-1514	1.91	-2178
1.92	-1590	1.92	-917	1.92	-1308	1.92	-892	1.92	1498	1.92	-1523	1.92	-2172
1.92	-1574	1.92	-916	1.92	-1308	1.92	-886	1.92	1514	1.92	-1532	1.92	-2164
1.93	-1555	1.93	-867	1.93	-1314	1.93	-878	1.93	1529	1.93	-1539	1.93	-2158
1.94	-1536	1.94	-864	1.94	-1312	1.94	-867	1.94	1546	1.94	-1553	1.94	-2150
1.95	-1519	1.95	-860	1.95	-1314	1.95	-858	1.95	1559	1.95	-1565	1.95	-2142
1.96	-1498	1.96	-854	1.96	-1322	1.96	-853	1.96	1574	1.96	-1579	1.96	-2131
1.97	-1474	1.97	-850	1.97	-1314	1.97	-836	1.97	1591	1.97	-1587	1.97	-2116
1.98	-1449	1.98	-843	1.98	-1316	1.98	-832	1.98	1605	1.98	-1602	1.98	-2103
1.98	-1429	1.98	-837	1.98	-1316	1.98	-821	1.98	1622	1.98	-1617	1.98	-2095
1.99	-1401	1.99	-824	1.99	-1307	1.99	-813	1.99	1639	1.99	-1631	1.99	-2079
2	-1375	2	-817	2	-1298	2	-806	2	1658	2	-1642	2	-2064
2.01	-1341	2.01	-809	2.01	-1300	2.01	-795	2.01	1676	2.01	-1656	2.01	-2049
2.02	-1314	2.02	-802	2.02	-1291	2.02	-785	2.02	1691	2.02	-1670	2.02	-2030
2.03	-1282	2.03	-791	2.03	-1283	2.03	-774	2.03	1706	2.03	-1680	2.03	-2018
2.03	-1251	2.03	-788	2.03	-1278	2.03	-761	2.03	1722	2.03	-1689	2.03	-2005
2.04	-1209	2.04	-778	2.04	-1273	2.04	-752	2.04	1738	2.04	-1703	2.04	-1983
2.05	-1181	2.05	-770	2.05	-1267	2.05	-739	2.05	1750	2.05	-1710	2.05	-1967
2.06	-1149	2.06	-763	2.06	-1260	2.06	-732	2.06	1756	2.06	-1714	2.06	-1950
2.07	-1115	2.07	-757	2.07	-1252	2.07	-729	2.07	1771	2.07	-1720	2.07	-1931
2.08	-1077	2.08	-747	2.08	-1243	2.08	-723	2.08	1780	2.08	-1729	2.08	-1913
2.08	-1041	2.08	-749	2.08	-1235	2.08	-715	2.08	1788	2.08	-1727	2.08	-1899
2.09	-1005	2.09	-742	2.09	-1228	2.09	-713	2.09	1797	2.09	-1733	2.09	-1881
2.1	-967	2.1	-743	2.1	-1226	2.1	-714	2.1	1807	2.1	-1734	2.1	-1870
2.11	-897	2.11	-741	2.11	-1216	2.11	-715	2.11	1813	2.11	-1735	2.11	-1864
2.12	-864	2.12	-734	2.12	-1213	2.12	-708	2.12	1812	2.12	-1732	2.12	-1847
2.13	-831	2.13	-732	2.13	-1203	2.13	-708	2.13	1821	2.13	-1732	2.13	-1835
2.13	-796	2.13	-734	2.13	-1205	2.13	-716	2.13	1822	2.13	-1733	2.13	-1825
2.14	-764	2.14	-740	2.14	-1205	2.14	-714	2.14	1821	2.14	-1733	2.14	-1815
2.15	-734	2.15	-741	2.15	-1202	2.15	-723	2.15	1821	2.15	-1728	2.15	-1805
2.16	-705	2.16	-740	2.16	-1195	2.16	-720	2.16	1822	2.16	-1727	2.16	-1796
2.17	-675	2.17	-745	2.17	-1198	2.17	-731	2.17	1822	2.17	-1726	2.17	-1795
2.17	-648	2.17	-754	2.17	-1199	2.17	-729	2.17	1818	2.17	-1719	2.17	-1790
2.18	-622	2.18	-763	2.18	-1203	2.18	-739	2.18	1814	2.18	-1715	2.18	-1788
2.19	-600	2.19	-772	2.19	-1205	2.19	-746	2.19	1806	2.19	-1709	2.19	-1790
2.2	-578	2.2	-776	2.2	-1211	2.2	-754	2.2	1797	2.2	-1701	2.2	-1782
2.21	-554	2.21	-779	2.21	-1213	2.21	-764	2.21	1790	2.21	-1695	2.21	-1784
2.22	-538	2.22	-788	2.22	-1222	2.22	-770	2.22	1783	2.22	-1686	2.22	-1782
2.22	-521	2.22	-794	2.22	-1237	2.22	-780	2.22	1774	2.22	-1678	2.22	-1781
2.23	-514	2.23	-804	2.23	-1238	2.23	-789	2.23	1766	2.23	-1673	2.23	-1788
2.24	-499	2.24	-809	2.24	-1249	2.24	-800	2.24	1758	2.24	-1662	2.24	-1793
2.25	-498	2.25	-818	2.25	-1258	2.25	-802	2.25	1751	2.25	-1660	2.25	-1799
2.26	-490	2.26	-832	2.26	-1266	2.26	-815	2.26	1745	2.26	-1657	2.26	-1805
2.27	-484	2.27	-842	2.27	-1276	2.27	-824	2.27	1736	2.27	-1647	2.27	-1817
2.28	-481	2.28	-847	2.28	-1285	2.28	-832	2.28	1727	2.28	-1647	2.28	-1827
2.28	-480	2.28	-857	2.28	-1298	2.28	-839	2.28	1721	2.28	-1640	2.28	-1837
2.29	-492	2.29	-866	2.29	-1305	2.29	-847	2.29	1712	2.29	-1638	2.29	-1846
2.3	-500	2.3	-865	2.3	-1322	2.3	-848	2.3	1705	2.3	-1640	2.3	-1857
2.31	-505	2.31	-918	2.31	-1330	2.31	-855	2.31	1707	2.31	-1640	2.31	-1865
2.32	-515	2.32	-927	2.32	-1341	2.32	-862	2.32	1698	2.32	-1640	2.32	-1871
2.33	-525	2.33	-932	2.33	-1351	2.33	-862	2.33	1690	2.33	-1640	2.33	-1885
2.33	-539	2.33	-941	2.33	-1366	2.33	-862	2.33	1683	2.33	-1641	2.33	-1893
2.34	-554	2.34	-942	2.34	-1372	2.34	-864	2.34	1682	2.34	-1646	2.34	-1900
2.35	-574	2.35	-949	2.35	-1378	2.35	-868	2.35	1682	2.35	-1655	2.35	-1911
2.36	-589	2.36	-951	2.36	-1386	2.36	-864	2.36	1684	2.36	-1656	2.36	-1914
2.37	-608	2.37	-950	2.37	-1392	2.37	-863	2.37	1683	2.37	-1661	2.37	-1924
2.38	-633	2.38	-950	2.38	-1395	2.38	-863	2.38	1682	2.38	-1671	2.38	-1932
2.38	-652	2.38	-949	2.38	-1406	2.38	-856	2.38	1682	2.38	-1680	2.38	-1940
2.39	-675	2.39	-951	2.39	-1408	2.39	-847	2.39	1682	2.39	-1686	2.39	-1950
2.4	-698	2.4	-950	2.4	-1405	2.4	-848	2.4	1687	2.4	-1696	2.4	-1953
2.41	-722	2.41	-945	2.41	-1405	2.41	-841	2.41	1690	2.41	-1704	2.41	-1952
2.42	-746	2.42	-941	2.42	-1407	2.42	-831	2.42	1694	2.42	-1717	2.42	-1958
2.42	-770	2.42	-933	2.42	-1407	2.42	-821	2.42	1697	2.42	-1726	2.42	-1965
2.43	-793	2.43	-930	2.43	-1405	2.43	-807	2.43	1705	2.43	-1741	2.43	-1966
2.44	-812	2.44	-925	2.44	-1405	2.44	-804	2.44	1712	2.44	-1749	2.44	-1965
2.45	-833	2.45	-917	2.45	-1400	2.45	-794	2.45	1721	2.45	-1758	2.45	-1968
2.46	-852	2.46	-864	2.46	-1400	2.46	-787	2.46	1720	2.46	-1766	2.46	-1972
2.47	-876	2.47	-862	2.47	-1391	2.47	-777	2.47	1727	2.47	-1778	2.47	-1972
2.47	-894	2.47	-862	2.47	-1383	2.47	-764	2.47	1735	2.47	-1786	2.47	-1965
2.48	-942	2.48	-848	2.48	-1376	2.48	-755	2.48	1737	2.48	-1795	2.48	-1962
2.49	-962	2.49	-846	2.49	-1375	2.49	-738	2.49	1744	2.49	-1801	2.49	-1966
2.5	-975	2.5	-833	2.5	-1366	2.5	-729	2.5	1753	2.5	-1813	2.5	-1959
2.51	-988	2.51	-829	2.51	-1359	2.51	-716	2.51	1757	2.51	-1812	2.51	-1957
2.52	-1003	2.52	-824	2.52	-1353	2.52	-707	2.52	1764	2.52	-1821	2.52	-1949
2.53	-1013	2.53	-817	2.53	-1345	2.53	-700	2.53	1767	2.53	-1821	2.53	-1950
2.53	-1025	2.53	-809	2.53	-1335	2.53	-692	2.53	1766	2.53	-1826	2.53	-1942
2.54	-1036	2.54	-809	2.54	-1331	2.54	-684	2.54	1774	2.54	-1825	2.54	-1940
2.55	-1044	2.55	-801	2.55	-1328	2.55	-676	2.55	1774	2.55	-1825	2.55	-1936
2.56	-1054	2.56	-793	2.56	-1320	2.56	-671	2.56	1773	2.56	-1826	2.56	-1925
2.57	-1064	2.57	-794	2.57	-1312	2.57	-669	2.57	1775	2.57	-1826	2.57	-1926
2.58	-1064	2.58	-792	2.58	-1314	2.58	-663	2.58	1772	2.58	-1820	2.58	-1917
2.58	-1072	2.58	-785	2.58	-1308	2.58	-662	2.58	1774	2.58	-1819	2.58	-1911
2.59	-1071	2.59	-785	2.59	-1307	2.59	-663	2.59	1767	2.59	-1820	2.59	-1910
2.6	-1076	2.6	-793	2.6	-1306	2.6	-661	2.6	1765	2.6	-1810	2.6	-1911
2.61	-1079	2.61	-793	2.61	-1300	2.61	-663	2.61	1758	2.61	-1809	2.61	-1912
2.62	-1080	2.62	-794	2.62	-1299	2.62	-662	2.62	1752	2.62	-1799	2.62	-1909
2.63	-1080	2.63	-799	2.63	-1305	2.63	-670	2.63	1746	2.63	-1789	2.63	-1910
2.63	-1087	2.63	-809	2.63	-1308	2.63	-671	2.63	1738	2.63	-1780	2.63	-1917
2.64	-1089	2.64	-809	2.64	-1306	2.64	-677	2.64	1724	2.64	-1771	2.64	-1925
2.65	-1090	2.65	-818	2.65	-1316	2.65	-684	2.65	1722	2.65	-1761	2.65	-1926
2.66	-1092	2.66	-827	2.66	-1315	2.66	-686	2.66	1711	2.66	-1746	2.66	-1931
2.67	-1090	2.67	-834	2.67	-1324	2.67	-697	2.67	1703	2.67	-1740	2.67	-1934
2.67	-1088	2.67	-843	2.67	-1332	2.67	-708	2.67	1697	2.67	-1732	2.67	-1940
2.68	-1098	2.68	-849	2.68	-1342	2.68	-716	2.68	1685	2.68	-1722	2.68	-1947
2.69	-1096	2.69	-855	2.69	-1351	2.69	-723	2.69	1675	2.69	-1710	2.69	-1957
2.7	-1095	2.7	-862	2.7	-1359	2.7	-731	2.7	1668	2.7	-1703	2.7	-1963
2.71	-1102	2.71	-916	2.71	-1374	2.71	-737	2.71	1659	2.71	-1695	2.71	-1973
2.72	-1106	2.72	-925	2.72	-1384	2.72	-746	2.72	1642	2.72	-1687	2.72	-1981
2.72	-1115	2.72	-933	2.72	-1399	2.72	-755	2.72	1632	2.72	-1680	2.72	-1986
2.73	-1121	2.73	-943	2.73	-1415	2.73	-761	2.73	1629	2.73	-1672	2.73	-1996
2.74	-1129	2.74	-957	2.74	-1426	2.74	-769	2.74	1621	2.74	-1665	2.74	-1999
2.75	-1135	2.75	-958	2.75	-1439	2.75	-778	2.75	1615	2.75	-1656	2.75	-2010
2.76	-1140	2.76	-965	2.76	-1455	2.76	-787	2.76	1606	2.76	-1656	2.76	-2018
2.77	-1152	2.77	-971	2.77	-1474	2.77	-794	2.77	1598	2.77	-1657	2.77	-2030
2.78	-1163	2.78	-981	2.78	-1485	2.78	-801	2.78	1588	2.78	-1653	2.78	-2040
2.78	-1168	2.78	-982	2.78	-1501	2.78	-806	2.78	1592	2.78	-1647	2.78	-2052
2.79	-1184	2.79	-989	2.79	-1511	2.79	-814	2.79	1589	2.79	-1648	2.79	-2060
2.8	-1196	2.8	-989	2.8	-1528	2.8	-816	2.8	1580	2.8	-1654	2.8	-2070
2.81	-1208	2.81	-992	2.81	-1546	2.81	-815	2.81	1580	2.81	-1654	2.81	-2078
2.82	-1224	2.82	-991	2.82	-1560	2.82	-824	2.82	1581	2.82	-1663	2.82	-2090
2.83	-1236	2.83	-990	2.83	-1569	2.83	-824	2.83	1581	2.83	-1668	2.83	-2088
2.83	-1250	2.83	-986	2.83	-1578	2.83	-825	2.83	1580	2.83	-1679	2.83	-2100
2.84	-1261	2.84	-981	2.84	-1586	2.84	-825	2.84	1579	2.84	-1687	2.84	-2105
2.85	-1277	2.85	-979	2.85	-1594	2.85	-824	2.85	1589	2.85	-1701	2.85	-2108
2.86	-1291	2.86	-973	2.86	-1603	2.86	-825	2.86	1586	2.86	-1714	2.86	-2112
2.87	-1303	2.87	-966	2.87	-1613	2.87	-823	2.87	1590	2.87	-1726	2.87	-2112
2.88	-1320	2.88	-959	2.88	-1613	2.88	-815	2.88	1598	2.88	-1742	2.88	-2111
2.88	-1332	2.88	-951	2.88	-1622	2.88	-808	2.88	1607	2.88	-1754	2.88	-2110
2.89	-1343	2.89	-938	2.89	-1619	2.89	-809	2.89	1605	2.89	-1770	2.89	-2108
2.9	-1359	2.9	-926	2.9	-1619	2.9	-801	2.9	1612	2.9	-1785	2.9	-2110
2.91	-1374	2.91	-919	2.91	-1628	2.91	-800	2.91	1620	2.91	-1801	2.91	-2108
2.92	-1390	2.92	-865	2.92	-1623	2.92	-797	2.92	1628	2.92	-1819	2.92	-2111
2.92	-1401	2.92	-857	2.92	-1621	2.92	-787	2.92	1633	2.92	-1838	2.92	-2103
2.93	-1411	2.93	-844	2.93	-1623	2.93	-779	2.93	1641	2.93	-1854	2.93	-2095
2.94	-1423	2.94	-829	2.94	-1619	2.94	-779	2.94	1644	2.94	-1870	2.94	-2088
2.95	-1431	2.95	-811	2.95	-1615	2.95	-770	2.95	1651	2.95	-1885	2.95	-2086
2.96	-1440	2.96	-800	2.96	-1606	2.96	-766	2.96	1654	2.96	-1898	2.96	-2081
2.97	-1448	2.97	-785	2.97	-1604	2.97	-759	2.97	1659	2.97	-1911	2.97	-2073
2.97	-1459	2.97	-770	2.97	-1599	2.97	-754	2.97	1668	2.97	-1928	2.97	-2066
2.98	-1459	2.98	-752	2.98	-1589	2.98	-747	2.98	1674	2.98	-1941	2.98	-2058
2.99	-1469	2.99	-739	2.99	-1580	2.99	-747	2.99	1682	2.99	-1950	2.99	-2048
3	-1476	3	-725	3	-1570	3	-740	3	1682	3	-1964	3	-2037
3.01	-1483	3.01	-708	3.01	-1561	3.01	-737	3.01	1683	3.01	-1969	3.01	-2031
3.02	-1485	3.02	-702	3.02	-1551	3.02	-732	3.02	1684	3.02	-1975	3.02	-2028
3.03	-1489	3.03	-686	3.03	-1544	3.03	-730	3.03	1683	3.03	-1974	3.03	-2019
3.03	-1489	3.03	-678	3.03	-1529	3.03	-733	3.03	1681	3.03	-1982	3.03	-2017
3.04	-1495	3.04	-670	3.04	-1521	3.04	-732	3.04	1682	3.04	-1983	3.04	-2009
3.05	-1497	3.05	-662	3.05	-1507	3.05	-733	3.05	1683	3.05	-1981	3.05	-2001
3.06	-1499	3.06	-656	3.06	-1496	3.06	-731	3.06	1678	3.06	-1983	3.06	-1991
3.07	-1505	3.07	-647	3.07	-1486	3.07	-733	3.07	1669	3.07	-1981	3.07	-1984
3.08	-1508	3.08	-639	3.08	-1477	3.08	-734	3.08	1667	3.08	-1981	3.08	-1982
3.08	-1512	3.08	-640	3.08	-1465	3.08	-733	3.08	1659	3.08	-1983	3.08	-1978
3.09	-1517	3.09	-629	3.09	-1449	3.09	-742	3.09	1653	3.09	-1975	3.09	-1970
3.1	-1514	3.1	-631	3.1	-1443	3.1	-739	3.1	1639	3.1	-1973	3.1	-1965
3.11	-1520	3.11	-623	3.11	-1440	3.11	-748	3.11	1632	3.11	-1974	3.11	-1955
3.12	-1529	3.12	-629	3.12	-1432	3.12	-755	3.12	1621	3.12	-1965	3.12	-1949
3.13	-1552	3.13	-657	3.13	-1438	3.13	-761	3.13	1594	3.13	-1951	3.13	-1946
3.13	-1602	3.13	-719	3.13	-1476	3.13	-782	3.13	1548	3.13	-1940	3.13	-1949
3.14	-1711	3.14	-848	3.14	-1563	3.14	-817	3.14	1455	3.14	-1928	3.14	-1970
3.15	-1900	3.15	-1108	3.15	-1750	3.15	-895	3.15	1286	3.15	-1928	3.15	-2018
3.16	-2212	3.16	-1468	3.16	-2052	3.16	-1087	3.16	1019	3.16	-1947	3.16	-2122
3.17	-2683	3.17	-1988	3.17	-2517	3.17	-1344	3.17	599	3.17	-2006	3.17	-2328
3.17	-3306	3.17	-2689	3.17	-3133	3.17	-1735	3.17	-3	3.17	-2139	3.17	-2664
3.18	-4137	3.18	-3559	3.18	-3957	3.18	-2289	3.18	-803	3.18	-2390	3.18	-3144
3.19	-5164	3.19	-4649	3.19	-4978	3.19	-3013	3.19	-1827	3.19	-2777	3.19	-3822
3.2	-6376	3.2	-5914	3.2	-6175	3.2	-3950	3.2	-2976	3.2	-3305	3.2	-4698
3.21	-7728	3.21	-7321	3.21	-7517	3.21	-5081	3.21	-4304	3.21	-4046	3.21	-5747
3.22	-9270	3.22	-8914	3.22	-9035	3.22	-6387	3.22	-5790	3.22	-4980	3.22	-6952
3.22	-10918	3.22	-10639	3.22	-10681	3.22	-7833	3.22	-7404	3.22	-6093	3.22	-8345
3.23	-12714	3.23	-12490	3.23	-12461	3.23	-9461	3.23	-9187	3.23	-7358	3.23	-9893
3.24	-14586	3.24	-14440	3.24	-14380	3.24	-11202	3.24	-11080	3.24	-8817	3.24	-11558
3.25	-16299	3.25	-16310	3.25	-16347	3.25	-13099	3.25	-13124	3.25	-10422	3.25	-13379
3.26	-17433	3.26	-17868	3.26	-18237	3.26	-15038	3.26	-15208	3.26	-12142	3.26	-15300
3.27	-17467	3.27	-18844	3.27	-19817	3.27	-16902	3.27	-17263	3.27	-14026	3.27	-17314
3.28	-16211	3.28	-19210	3.28	-21045	3.28	-18438	3.28	-19113	3.28	-16023	3.28	-19260
3.28	-13914	3.28	-19039	3.28	-21904	3.28	-19472	3.28	-20757	3.28	-18145	3.28	-21087
3.29	-11026	3.29	-18550	3.29	-22473	3.29	-20004	3.29	-22134	3.29	-20246	3.29	-22720
3.3	-8248	3.3	-18011	3.3	-22899	3.3	-20072	3.3	-23220	3.3	-22290	3.3	-24223
3.31	-6210	3.31	-17661	3.31	-23358	3.31	-19861	3.31	-24111	3.31	-24170	3.31	-25596
3.32	-5268	3.32	-17668	3.32	-23927	3.32	-19614	3.32	-24834	3.32	-25879	3.32	-26816
3.33	-5484	3.33	-17958	3.33	-24595	3.33	-19549	3.33	-25363	3.33	-27332	3.33	-27856
3.33	-6517	3.33	-18218	3.33	-25132	3.33	-19738	3.33	-25537	3.33	-28568	3.33	-28433
3.34	-7674	3.34	-17913	3.34	-25126	3.34	-20047	3.34	-24982	3.34	-29388	3.34	-28057
3.35	-8270	3.35	-16515	3.35	-24063	3.35	-20022	3.35	-23188	3.35	-29364	3.35	-26192
3.36	-7698	3.36	-13759	3.36	-21587	3.36	-19071	3.36	-19849	3.36	-27996	3.36	-22505
3.37	-5683	3.37	-9595	3.37	-17536	3.37	-16754	3.37	-14915	3.37	-25002	3.37	-17065
3.38	-2264	3.38	-4281	3.38	-12080	3.38	-12892	3.38	-8648	3.38	-20406	3.38	-10296
3.38	2320	3.38	1785	3.38	-5623	3.38	-7665	3.38	-1485	3.38	-14548	3.38	-2831
3.39	7594	3.39	8112	3.39	1408	3.39	-1457	3.39	6068	3.39	-7892	3.39	4798
3.4	13147	3.4	14329	3.4	8456	3.4	5279	3.4	13489	3.4	-966	3.4	12047
3.41	18671	3.41	20176	3.41	15206	3.41	12040	3.41	20465	3.41	5745	3.41	18760
3.42	23890	3.42	25480	3.42	21403	3.42	18478	3.42	26755	3.42	11917	3.42	24849
3.42	28638	3.42	30180	3.42	26991	3.42	24374	3.42	32271	3.42	17438	3.42	30287
3.43	32867	3.43	34247	3.43	31927	3.43	29610	3.43	37054	3.43	22401	3.43	35099
3.44	36549	3.44	37662	3.44	36242	3.44	34211	3.44	41174	3.44	26982	3.44	39314
3.45	39618	3.45	40413	3.45	39948	3.45	38189	3.45	44648	3.45	31374	3.45	42954
3.46	41949	3.46	42446	3.46	42936	3.46	41533	3.46	47507	3.46	35702	3.46	46029
3.47	43506	3.47	43727	3.47	45143	3.47	44204	3.47	49648	3.47	39963	3.47	48511
3.47	44166	3.47	44196	3.47	46486	3.47	46154	3.47	51065	3.47	44042	3.47	50314
3.48	44002	3.48	43934	3.48	46853	3.48	47291	3.48	51702	3.48	47735	3.48	51319
3.49	42964	3.49	42910	3.49	46241	3.49	47564	3.49	51533	3.49	50764	3.49	51450
3.5	41168	3.5	41232	3.5	44697	3.5	46967	3.5	50598	3.5	52854	3.5	50665
3.51	38761	3.51	39039	3.51	42392	3.51	45528	3.51	48954	3.51	53831	3.51	49017
3.52	35859	3.52	36395	3.52	39460	3.52	43381	3.52	46738	3.52	53552	3.52	46623
3.53	32615	3.53	33465	3.53	36078	3.53	40629	3.53	43986	3.53	52022	3.53	43613
3.53	29182	3.53	30338	3.53	32412	3.53	37453	3.53	40817	3.53	49351	3.53	40174
3.54	25691	3.54	27087	3.54	28605	3.54	33998	3.54	37280	3.54	45718	3.54	36487
3.55	22220	3.55	23764	3.55	24763	3.55	30365	3.55	33435	3.55	41374	3.55	32705
3.56	18831	3.56	20400	3.56	20970	3.56	26625	3.56	29355	3.56	36558	3.56	28890
3.57	15549	3.57	17056	3.57	17316	3.57	22812	3.57	25144	3.57	31485	3.57	25082
3.58	12360	3.58	13761	3.58	13860	3.58	18964	3.58	20918	3.58	26248	3.58	21311
3.58	9247	3.58	10564	3.58	10652	3.58	15120	3.58	16845	3.58	20940	3.58	17666
3.59	6196	3.59	7451	3.59	7686	3.59	11338	3.59	13069	3.59	15661	3.59	14273
3.6	3131	3.6	4333	3.6	4865	3.6	7673	3.6	9792	3.6	10544	3.6	11276
3.61	-109	3.61	1083	3.61	2043	3.61	4114	3.61	7124	3.61	5850	3.61	8728
3.62	-3702	3.62	-2469	3.62	-1026	3.62	604	3.62	4986	3.62	1838	3.62	6547
3.63	-7616	3.63	-6269	3.63	-4516	3.63	-3054	3.63	3217	3.63	-1377	3.63	4553
3.63	-11807	3.63	-10285	3.63	-8458	3.63	-6862	3.63	1494	3.63	-3705	3.63	2407
3.64	-16059	3.64	-14314	3.64	-12745	3.64	-10892	3.64	-390	3.64	-5407	3.64	-66
3.65	-20163	3.65	-18179	3.65	-17137	3.65	-15017	3.65	-2664	3.65	-6760	3.65	-3051
3.66	-23886	3.66	-21680	3.66	-21357	3.66	-19077	3.66	-5169	3.66	-8045	3.66	-6311
3.67	-27108	3.67	-24717	3.67	-25198	3.67	-22855	3.67	-7859	3.67	-9509	3.67	-9730
3.67	-29771	3.67	-27233	3.67	-28514	3.67	-26220	3.67	-10604	3.67	-11158	3.67	-13121
3.68	-31824	3.68	-29257	3.68	-31231	3.68	-29057	3.68	-13227	3.68	-13010	3.68	-16323
3.69	-33320	3.69	-30737	3.69	-33349	3.69	-31335	3.69	-15614	3.69	-14923	3.69	-19219
3.7	-34243	3.7	-31703	3.7	-34811	3.7	-33103	3.7	-17705	3.7	-16821	3.7	-21733
3.71	-34603	3.71	-32100	3.71	-35640	3.71	-34320	3.71	-19349	3.71	-18550	3.71	-23772
3.72	-34354	3.72	-31871	3.72	-35788	3.72	-35018	3.72	-20513	3.72	-19992	3.72	-25328
3.72	-33468	3.72	-30967	3.72	-35225	3.72	-35155	3.72	-21072	3.72	-21051	3.72	-26284
3.73	-31868	3.73	-29363	3.73	-33962	3.73	-34678	3.73	-20954	3.73	-21571	3.73	-26558
3.74	-29582	3.74	-27006	3.74	-31947	3.74	-33573	3.74	-20098	3.74	-21400	3.74	-26118
3.75	-26592	3.75	-23959	3.75	-29257	3.75	-31762	3.75	-18480	3.75	-20325	3.75	-24836
3.76	-22965	3.76	-20282	3.76	-25934	3.76	-29299	3.76	-16066	3.76	-18147	3.76	-22672
3.77	-18768	3.77	-16045	3.77	-22060	3.77	-26174	3.77	-12919	3.77	-14559	3.77	-19612
3.78	-14057	3.78	-11344	3.78	-17730	3.78	-22467	3.78	-9027	3.78	-9307	3.78	-15597
3.78	-8854	3.78	-6196	3.78	-13010	3.78	-18253	3.78	-4350	3.78	-2001	3.78	-10523
3.79	-3129	3.79	-494	3.79	-7914	3.79	-13593	3.79	1335	3.79	7796	3.79	-4068
3.8	3311	3.8	5855	3.8	-2429	3.8	-8523	3.8	8531	3.8	20303	3.8	4454
3.81	10816	3.81	13352	3.81	3686	3.81	-2987	3.81	18706	3.81	35628	3.81	16174
3.82	20236	3.82	22927	3.82	10670	3.82	3254	3.82	34950	3.82	53160	3.82	33269
3.83	32627	3.83	35581	3.83	19339	3.83	10630	3.83	61844	3.83	71473	3.83	58280
3.83	47667	3.83	50845	3.83	30670	3.83	20262	3.83	101301	3.83	88858	3.83	91791
3.84	61865	3.84	65030	3.84	44356	3.84	33450	3.84	147313	3.84	103690	3.84	129830
3.85	70619	3.85	73528	3.85	57243	3.85	50131	3.85	187148	3.85	113732	3.85	164483
3.86	71700	3.86	74260	3.86	65051	3.86	66906	3.86	208530	3.86	116456	3.86	187281
3.87	66268	3.87	68538	3.87	65785	3.87	78447	3.87	207196	3.87	110968	3.87	193080
3.88	57011	3.88	59194	3.88	60614	3.88	81517	3.88	187790	3.88	98934	3.88	182523
3.88	46522	3.88	48759	3.88	52155	3.88	76816	3.88	158953	3.88	83575	3.88	160753
3.89	36540	3.89	38916	3.89	42788	3.89	67279	3.89	128332	3.89	67854	3.89	134168
3.9	27961	3.9	30466	3.9	34029	3.9	56006	3.9	100632	3.9	53744	3.9	107782
3.91	21002	3.91	23645	3.91	26601	3.91	45123	3.91	77772	3.91	42081	3.91	84470
3.92	15605	3.92	18313	3.92	20649	3.92	35723	3.92	60062	3.92	33011	3.92	65320
3.92	11513	3.92	14277	3.92	16077	3.92	28127	3.92	46968	3.92	26300	3.92	50311
3.93	8488	3.93	11285	3.93	12628	3.93	22236	3.93	37601	3.93	21515	3.93	38853
3.94	6244	3.94	9069	3.94	10063	3.94	17787	3.94	31097	3.94	18219	3.94	30230
3.95	4636	3.95	7456	3.95	8199	3.95	14458	3.95	26625	3.95	15993	3.95	23774
3.96	3437	3.96	6241	3.96	6807	3.96	11983	3.96	23561	3.96	14442	3.96	18912
3.97	2548	3.97	5344	3.97	5789	3.97	10096	3.97	21386	3.97	13341	3.97	15235
3.97	1887	3.97	4678	3.97	5040	3.97	8669	3.97	19830	3.97	12499	3.97	12419
3.98	1373	3.98	4135	3.98	4510	3.98	7548	3.98	18612	3.98	11733	3.98	10221
3.99	1010	3.99	3713	3.99	4075	3.99	6653	3.99	17583	3.99	10973	3.99	8505
4	690	4	3371	4	3733	4	5947	4	16645	4	10191	4	7104
4.01	436	4.01	3113	4.01	3445	4.01	5392	4.01	15710	4.01	9382	4.01	5953
4.02	224	4.02	2948	4.02	3190	4.02	4979	4.02	14749	4.02	8581	4.02	5022
4.03	52	4.03	2881	4.03	2966	4.03	4733	4.03	13768	4.03	7776	4.03	4227
4.03	-104	4.03	2918	4.03	2764	4.03	4639	4.03	12812	4.03	7018	4.03	3570
4.04	-232	4.04	3057	4.04	2584	4.04	4735	4.04	11891	4.04	6328	4.04	3033
4.05	-345	4.05	3289	4.05	2430	4.05	5001	4.05	11020	4.05	5721	4.05	2599
4.06	-441	4.06	3566	4.06	2316	4.06	5449	4.06	10225	4.06	5196	4.06	2259
4.07	-527	4.07	3838	4.07	2253	4.07	5996	4.07	9508	4.07	4779	4.07	2013
4.07	-602	4.07	4047	4.07	2270	4.07	6550	4.07	8881	4.07	4408	4.07	1829
4.08	-672	4.08	4158	4.08	2406	4.08	7029	4.08	8354	4.08	4085	4.08	1691
4.09	-737	4.09	4156	4.09	2668	4.09	7348	4.09	7877	4.09	3821	4.09	1576
4.1	-794	4.1	4039	4.1	3062	4.1	7448	4.1	7462	4.1	3597	4.1	1452
4.11	-848	4.11	3825	4.11	3553	4.11	7346	4.11	7097	4.11	3427	4.11	1324
4.12	-898	4.12	3536	4.12	4086	4.12	7045	4.12	6783	4.12	3301	4.12	1185
4.13	-977	4.13	3201	4.13	4595	4.13	6588	4.13	6530	4.13	3233	4.13	1059
4.13	-1022	4.13	2854	4.13	4977	4.13	6045	4.13	6354	4.13	3228	4.13	893
4.14	-1064	4.14	2514	4.14	5200	4.14	5467	4.14	6271	4.14	3282	4.14	720
4.15	-1106	4.15	2209	4.15	5254	4.15	4927	4.15	6290	4.15	3385	4.15	558
4.16	-1147	4.16	1958	4.16	5126	4.16	4450	4.16	6430	4.16	3508	4.16	392
4.17	-1181	4.17	1754	4.17	4881	4.17	4063	4.17	6683	4.17	3630	4.17	232
4.18	-1207	4.18	1608	4.18	4497	4.18	3812	4.18	7014	4.18	3712	4.18	93
4.18	-1238	4.18	1522	4.18	4056	4.18	3670	4.18	7387	4.18	3739	4.18	-43
4.19	-1269	4.19	1482	4.19	3599	4.19	3627	4.19	7743	4.19	3705	4.19	-161
4.2	-1296	4.2	1471	4.2	3163	4.2	3656	4.2	8027	4.2	3614	4.2	-267
4.21	-1320	4.21	1472	4.21	2786	4.21	3700	4.21	8212	4.21	3499	4.21	-359
4.22	-1349	4.22	1479	4.22	2477	4.22	3725	4.22	8294	4.22	3392	4.22	-440
4.22	-1375	4.22	1469	4.22	2239	4.22	3712	4.22	8282	4.22	3317	4.22	-507
4.23	-1401	4.23	1438	4.23	2078	4.23	3629	4.23	8213	4.23	3292	4.23	-559
4.24	-1430	4.24	1378	4.24	1990	4.24	3469	4.24	8126	4.24	3329	4.24	-588
4.25	-1449	4.25	1302	4.25	1938	4.25	3255	4.25	8048	4.25	3414	4.25	-608
4.26	-1469	4.26	1203	4.26	1916	4.26	3011	4.26	8010	4.26	3529	4.26	-596
4.27	-1484	4.27	1103	4.27	1909	4.27	2749	4.27	8011	4.27	3646	4.27	-559
4.28	-1504	4.28	1028	4.28	1892	4.28	2489	4.28	8048	4.28	3730	4.28	-494
4.28	-1521	4.28	927	4.28	1866	4.28	2250	4.28	8104	4.28	3757	4.28	-404
4.29	-1537	4.29	838	4.29	1817	4.29	2039	4.29	8147	4.29	3707	4.29	-288
4.3	-1553	4.3	754	4.3	1748	4.3	1863	4.3	8161	4.3	3573	4.3	-175
4.31	-1569	4.31	681	4.31	1658	4.31	1698	4.31	8127	4.31	3371	4.31	-65
4.32	-1589	4.32	620	4.32	1550	4.32	1559	4.32	8026	4.32	3126	4.32	17
4.32	-1607	4.32	571	4.32	1434	4.32	1435	4.32	7867	4.32	2867	4.32	66
4.33	-1623	4.33	523	4.33	1315	4.33	1324	4.33	7643	4.33	2625	4.33	82
4.34	-1640	4.34	482	4.34	1196	4.34	1231	4.34	7373	4.34	2433	4.34	56
4.35	-1659	4.35	443	4.35	1079	4.35	1156	4.35	7082	4.35	2312	4.35	-3
4.36	-1674	4.36	410	4.36	996	4.36	1099	4.36	6790	4.36	2266	4.36	-70
4.37	-1683	4.37	378	4.37	889	4.37	1060	4.37	6534	4.37	2276	4.37	-147
4.38	-1693	4.38	351	4.38	788	4.38	1027	4.38	6333	4.38	2321	4.38	-226
4.38	-1699	4.38	324	4.38	693	4.38	1036	4.38	6197	4.38	2366	4.38	-300
4.39	-1700	4.39	302	4.39	606	4.39	1014	4.39	6122	4.39	2382	4.39	-362
4.4	-1697	4.4	281	4.4	527	4.4	982	4.4	6111	4.4	2350	4.4	-422
4.41	-1700	4.41	262	4.41	453	4.41	946	4.41	6119	4.41	2266	4.41	-476
4.42	-1700	4.42	241	4.42	390	4.42	907	4.42	6135	4.42	2142	4.42	-533
4.43	-1703	4.43	227	4.43	335	4.43	857	4.43	6124	4.43	1999	4.43	-587
4.43	-1699	4.43	214	4.43	283	4.43	814	4.43	6089	4.43	1842	4.43	-644
4.44	-1697	4.44	207	4.44	233	4.44	791	4.44	6017	4.44	1689	4.44	-695
4.45	-1701	4.45	200	4.45	188	4.45	784	4.45	5924	4.45	1551	4.45	-749
4.46	-1693	4.46	209	4.46	145	4.46	802	4.46	5832	4.46	1427	4.46	-791
4.47	-1691	4.47	224	4.47	98	4.47	850	4.47	5743	4.47	1301	4.47	-889
4.47	-1684	4.47	229	4.47	69	4.47	927	4.47	5678	4.47	1161	4.47	-900
4.48	-1678	4.48	248	4.48	26	4.48	1021	4.48	5635	4.48	1028	4.48	-890
4.49	-1669	4.49	260	4.49	-8	4.49	1087	4.49	5599	4.49	886	4.49	-786
4.5	-1669	4.5	268	4.5	-29	4.5	1180	4.5	5559	4.5	720	4.5	-707
4.51	-1661	4.51	269	4.51	-38	4.51	1252	4.51	5500	4.51	556	4.51	-601
4.52	-1654	4.52	268	4.52	-37	4.52	1298	4.52	5410	4.52	427	4.52	-473
4.53	-1650	4.53	263	4.53	-23	4.53	1317	4.53	5278	4.53	361	4.53	-334
4.53	-1652	4.53	242	4.53	1	4.53	1310	4.53	5109	4.53	374	4.53	-200
4.54	-1647	4.54	223	4.54	34	4.54	1273	4.54	4931	4.54	488	4.54	-92
4.55	-1636	4.55	199	4.55	65	4.55	1218	4.55	4726	4.55	719	4.55	-14
4.56	-1629	4.56	169	4.56	85	4.56	1140	4.56	4507	4.56	1047	4.56	15
4.57	-1631	4.57	141	4.57	112	4.57	1050	4.57	4305	4.57	1472	4.57	11
4.57	-1629	4.57	115	4.57	116	4.57	977	4.57	4134	4.57	1940	4.57	-39
4.58	-1623	4.58	83	4.58	117	4.58	861	4.58	4018	4.58	2388	4.58	-114
4.59	-1622	4.59	46	4.59	106	4.59	753	4.59	3973	4.59	2773	4.59	-218
4.6	-1623	4.6	10	4.6	86	4.6	638	4.6	4029	4.6	3043	4.6	-328
4.61	-1624	4.61	-29	4.61	60	4.61	524	4.61	4202	4.61	3174	4.61	-448
4.62	-1623	4.62	-63	4.62	18	4.62	421	4.62	4497	4.62	3172	4.62	-564
4.63	-1623	4.63	-99	4.63	-27	4.63	313	4.63	4899	4.63	3043	4.63	-677
4.63	-1623	4.63	-135	4.63	-78	4.63	222	4.63	5351	4.63	2823	4.63	-784
4.64	-1631	4.64	-171	4.64	-131	4.64	138	4.64	5851	4.64	2523	4.64	-950
4.65	-1630	4.65	-204	4.65	-183	4.65	66	4.65	6312	4.65	2180	4.65	-1037
4.66	-1638	4.66	-233	4.66	-246	4.66	6	4.66	6687	4.66	1822	4.66	-1119
4.67	-1646	4.67	-263	4.67	-300	4.67	-53	4.67	6931	4.67	1466	4.67	-1190
4.68	-1646	4.68	-288	4.68	-354	4.68	-97	4.68	7019	4.68	1125	4.68	-1256
4.68	-1653	4.68	-311	4.68	-405	4.68	-140	4.68	6965	4.68	840	4.68	-1307
4.69	-1661	4.69	-331	4.69	-457	4.69	-171	4.69	6770	4.69	557	4.69	-1354
4.7	-1669	4.7	-354	4.7	-506	4.7	-200	4.7	6483	4.7	315	4.7	-1373
4.71	-1681	4.71	-368	4.71	-550	4.71	-221	4.71	6131	4.71	99	4.71	-1374
4.72	-1690	4.72	-380	4.72	-594	4.72	-241	4.72	5751	4.72	-72	4.72	-1364
4.72	-1699	4.72	-389	4.72	-635	4.72	-255	4.72	5367	4.72	-221	4.72	-1327
4.73	-1707	4.73	-388	4.73	-670	4.73	-256	4.73	5003	4.73	-348	4.73	-1271
4.74	-1716	4.74	-388	4.74	-701	4.74	-251	4.74	4704	4.74	-453	4.74	-1200
4.75	-1724	4.75	-369	4.75	-728	4.75	-219	4.75	4414	4.75	-539	4.75	-1127
4.76	-1732	4.76	-323	4.76	-747	4.76	-140	4.76	4160	4.76	-610	4.76	-1055
4.77	-1740	4.77	-232	4.77	-762	4.77	9	4.77	3952	4.77	-664	4.77	-999
4.78	-1738	4.78	-68	4.78	-779	4.78	253	4.78	3767	4.78	-705	4.78	-959
4.78	-1737	4.78	196	4.78	-785	4.78	634	4.78	3614	4.78	-738	4.78	-946
4.79	-1739	4.79	589	4.79	-786	4.79	1141	4.79	3483	4.79	-760	4.79	-941
4.8	-1730	4.8	1112	4.8	-770	4.8	1828	4.8	3377	4.8	-777	4.8	-955
4.81	-1714	4.81	1782	4.81	-731	4.81	2634	4.81	3277	4.81	-791	4.81	-973
4.82	-1705	4.82	2568	4.82	-635	4.82	3503	4.82	3190	4.82	-785	4.82	-999
4.82	-1689	4.82	3391	4.82	-470	4.82	4357	4.82	3112	4.82	-737	4.82	-1013
4.83	-1680	4.83	4180	4.83	-191	4.83	5087	4.83	3043	4.83	-589	4.83	-1029
4.84	-1683	4.84	4858	4.84	222	4.84	5660	4.84	2984	4.84	-259	4.84	-1046
4.85	-1684	4.85	5332	4.85	799	4.85	6003	4.85	2931	4.85	391	4.85	-1065
4.86	-1692	4.86	5607	4.86	1493	4.86	6100	4.86	2880	4.86	1509	4.86	-1086
4.87	-1709	4.87	5662	4.87	2317	4.87	5997	4.87	2838	4.87	3330	4.87	-1114
4.88	-1724	4.88	5518	4.88	3169	4.88	5730	4.88	2813	4.88	5946	4.88	-1143
4.88	-1738	4.88	5221	4.88	3971	4.88	5361	4.88	2815	4.88	9420	4.88	-1186
4.89	-1755	4.89	4853	4.89	4622	4.89	4968	4.89	2876	4.89	13578	4.89	-1224
4.9	-1768	4.9	4412	4.9	5043	4.9	4607	4.9	3052	4.9	18118	4.9	-1264
4.91	-1778	4.91	3975	4.91	5253	4.91	4301	4.91	3449	4.91	22573	4.91	-1312
4.92	-1793	4.92	3574	4.92	5227	4.92	4075	4.92	4197	4.92	26449	4.92	-1356
4.93	-1803	4.93	3219	4.93	5000	4.93	3948	4.93	5436	4.93	29313	4.93	-1395
4.93	-1810	4.93	2921	4.93	4648	4.93	3895	4.93	7370	4.93	30918	4.93	-1434
4.94	-1808	4.94	2664	4.94	4179	4.94	3890	4.94	10020	4.94	31151	4.94	-1461
4.95	-1818	4.95	2446	4.95	3678	4.95	3904	4.95	13380	4.95	30126	4.95	-1491
4.96	-1820	4.96	2247	4.96	3186	4.96	3909	4.96	17263	4.96	28112	4.96	-1507
4.97	-1830	4.97	2064	4.97	2750	4.97	3884	4.97	21313	4.97	25388	4.97	-1528
4.97	-1838	4.97	1891	4.97	2381	4.97	3802	4.97	25118	4.97	22299	4.97	-1540
4.98	-1839	4.98	1712	4.98	2095	4.98	3659	4.98	28254	4.98	19119	4.98	-1553
4.99	-1847	4.99	1535	4.99	1895	4.99	3454	4.99	30380	4.99	16059	4.99	-1566
5	-1850	5	1351	5	1755	5	3201	5	31364	5	13235	5	-1576
5.01	-1855	5.01	1176	5.01	1662	5.01	2916	5.01	31203	5.01	10792	5.01	-1586
5.02	-1864	5.02	1034	5.02	1601	5.02	2610	5.02	30023	5.02	8722	5.02	-1596
5.03	-1861	5.03	867	5.03	1544	5.03	2306	5.03	28086	5.03	7005	5.03	-1602
5.03	-1870	5.03	720	5.03	1481	5.03	2014	5.03	25618	5.03	5619	5.03	-1606
5.04	-1869	5.04	582	5.04	1397	5.04	1756	5.04	22922	5.04	4556	5.04	-1610
5.05	-1870	5.05	458	5.05	1285	5.05	1532	5.05	20185	5.05	3718	5.05	-1609
5.06	-1871	5.06	347	5.06	1145	5.06	1354	5.06	17555	5.06	3070	5.06	-1601
5.07	-1878	5.07	253	5.07	1016	5.07	1232	5.07	15162	5.07	2568	5.07	-1599
5.07	-1878	5.07	173	5.07	829	5.07	1163	5.07	13015	5.07	2168	5.07	-1594
5.08	-1879	5.08	110	5.08	641	5.08	1147	5.08	11191	5.08	1849	5.08	-1592
5.09	-1879	5.09	54	5.09	467	5.09	1191	5.09	9633	5.09	1566	5.09	-1592
5.1	-1887	5.1	3	5.1	300	5.1	1271	5.1	8367	5.1	1325	5.1	-1589
5.11	-1888	5.11	-37	5.11	153	5.11	1387	5.11	7312	5.11	1099	5.11	-1597
5.12	-1896	5.12	-81	5.12	32	5.12	1522	5.12	6457	5.12	924	5.12	-1609
5.13	-1902	5.13	-118	5.13	-68	5.13	1661	5.13	5781	5.13	742	5.13	-1618
5.13	-1909	5.13	-151	5.13	-134	5.13	1783	5.13	5244	5.13	587	5.13	-1620
5.14	-1916	5.14	-181	5.14	-185	5.14	1876	5.14	4844	5.14	472	5.14	-1624
5.15	-1926	5.15	-213	5.15	-215	5.15	1926	5.15	4511	5.15	412	5.15	-1613
5.16	-1926	5.16	-239	5.16	-232	5.16	1923	5.16	4245	5.16	418	5.16	-1610
5.17	-1932	5.17	-271	5.17	-241	5.17	1873	5.17	4024	5.17	508	5.17	-1591
5.18	-1941	5.18	-297	5.18	-243	5.18	1768	5.18	3857	5.18	676	5.18	-1569
5.18	-1950	5.18	-323	5.18	-255	5.18	1631	5.18	3716	5.18	932	5.18	-1545
5.19	-1958	5.19	-348	5.19	-276	5.19	1466	5.19	3611	5.19	1236	5.19	-1518
5.2	-1971	5.2	-370	5.2	-306	5.2	1285	5.2	3559	5.2	1619	5.2	-1499
5.21	-1980	5.21	-380	5.21	-352	5.21	1108	5.21	3571	5.21	2021	5.21	-1481
5.22	-1991	5.22	-391	5.22	-403	5.22	961	5.22	3667	5.22	2417	5.22	-1469
5.22	-1995	5.22	-403	5.22	-460	5.22	816	5.22	3870	5.22	2758	5.22	-1469
5.23	-2002	5.23	-409	5.23	-528	5.23	680	5.23	4201	5.23	3015	5.23	-1466
5.24	-2013	5.24	-418	5.24	-586	5.24	570	5.24	4667	5.24	3174	5.24	-1474
5.25	-2018	5.25	-420	5.25	-647	5.25	479	5.25	5226	5.25	3213	5.25	-1488
5.26	-2027	5.26	-428	5.26	-702	5.26	414	5.26	5906	5.26	3164	5.26	-1507
5.27	-2032	5.27	-431	5.27	-751	5.27	356	5.27	6635	5.27	3025	5.27	-1517
5.28	-2042	5.28	-435	5.28	-795	5.28	313	5.28	7359	5.28	2845	5.28	-1533
5.28	-2041	5.28	-444	5.28	-832	5.28	276	5.28	8005	5.28	2629	5.28	-1545
5.29	-2048	5.29	-454	5.29	-866	5.29	248	5.29	8514	5.29	2414	5.29	-1551
5.3	-2049	5.3	-460	5.3	-885	5.3	218	5.3	8850	5.3	2207	5.3	-1563
5.31	-2055	5.31	-468	5.31	-903	5.31	184	5.31	8985	5.31	2020	5.31	-1561
5.32	-2056	5.32	-482	5.32	-964	5.32	154	5.32	8962	5.32	1840	5.32	-1561
5.32	-2056	5.32	-491	5.32	-975	5.32	121	5.32	8814	5.32	1653	5.32	-1563
5.33	-2055	5.33	-491	5.33	-992	5.33	89	5.33	8513	5.33	1462	5.33	-1563
5.34	-2047	5.34	-499	5.34	-1007	5.34	61	5.34	8133	5.34	1244	5.34	-1561
5.35	-2046	5.35	-503	5.35	-1028	5.35	32	5.35	7714	5.35	1028	5.35	-1564
5.36	-2041	5.36	-505	5.36	-1041	5.36	3	5.36	7273	5.36	806	5.36	-1562
5.37	-2032	5.37	-503	5.37	-1058	5.37	-24	5.37	6828	5.37	568	5.37	-1555
5.38	-2027	5.38	-504	5.38	-1076	5.38	-48	5.38	6397	5.38	331	5.38	-1556
5.38	-2018	5.38	-505	5.38	-1092	5.38	-64	5.38	5978	5.38	113	5.38	-1545
5.39	-2010	5.39	-506	5.39	-1104	5.39	-81	5.39	5583	5.39	-81	5.39	-1530
5.4	-2004	5.4	-504	5.4	-1122	5.4	-96	5.4	5197	5.4	-254	5.4	-1518
5.41	-1990	5.41	-504	5.41	-1138	5.41	-106	5.41	4866	5.41	-407	5.41	-1499
5.42	-1981	5.42	-503	5.42	-1152	5.42	-108	5.42	4526	5.42	-527	5.42	-1467
5.43	-1973	5.43	-502	5.43	-1168	5.43	-118	5.43	4212	5.43	-625	5.43	-1438
5.43	-1966	5.43	-496	5.43	-1172	5.43	-119	5.43	3934	5.43	-699	5.43	-1408
5.44	-1958	5.44	-496	5.44	-1185	5.44	-115	5.44	3688	5.44	-753	5.44	-1375
5.45	-1941	5.45	-495	5.45	-1199	5.45	-117	5.45	3475	5.45	-788	5.45	-1348
5.46	-1933	5.46	-490	5.46	-1205	5.46	-101	5.46	3291	5.46	-800	5.46	-1331
5.47	-1924	5.47	-490	5.47	-1208	5.47	-84	5.47	3144	5.47	-803	5.47	-1311
5.47	-1918	5.47	-482	5.47	-1214	5.47	-48	5.47	3027	5.47	-790	5.47	-1302
5.48	-1906	5.48	-475	5.48	-1219	5.48	8	5.48	2947	5.48	-763	5.48	-1303
5.49	-1896	5.49	-469	5.49	-1223	5.49	88	5.49	2888	5.49	-726	5.49	-1305
5.5	-1885	5.5	-451	5.5	-1224	5.5	214	5.5	2848	5.5	-683	5.5	-1321
5.51	-1877	5.51	-428	5.51	-1224	5.51	390	5.51	2826	5.51	-631	5.51	-1337
5.52	-1870	5.52	-398	5.52	-1212	5.52	627	5.52	2816	5.52	-578	5.52	-1354
5.53	-1858	5.53	-362	5.53	-1206	5.53	939	5.53	2813	5.53	-517	5.53	-1372
5.53	-1854	5.53	-307	5.53	-1192	5.53	1273	5.53	2803	5.53	-446	5.53	-1389
5.54	-1847	5.54	-243	5.54	-1158	5.54	1696	5.54	2804	5.54	-365	5.54	-1412
5.55	-1843	5.55	-159	5.55	-1103	5.55	2151	5.55	2802	5.55	-257	5.55	-1431
5.56	-1839	5.56	-64	5.56	-1037	5.56	2621	5.56	2794	5.56	-118	5.56	-1445
5.57	-1832	5.57	30	5.57	-906	5.57	3060	5.57	2787	5.57	71	5.57	-1459
5.57	-1831	5.57	118	5.57	-775	5.57	3454	5.57	2786	5.57	353	5.57	-1477
5.58	-1825	5.58	205	5.58	-624	5.58	3763	5.58	2780	5.58	757	5.58	-1488
5.59	-1824	5.59	281	5.59	-452	5.59	3980	5.59	2782	5.59	1322	5.59	-1500
5.6	-1822	5.6	336	5.6	-259	5.6	4100	5.6	2788	5.6	2151	5.6	-1508
5.61	-1824	5.61	369	5.61	-65	5.61	4131	5.61	2804	5.61	3266	5.61	-1525
5.62	-1821	5.62	384	5.62	106	5.62	4088	5.62	2847	5.62	4687	5.62	-1531
5.63	-1825	5.63	370	5.63	255	5.63	3970	5.63	2932	5.63	6381	5.63	-1538
5.63	-1831	5.63	346	5.63	377	5.63	3823	5.63	3084	5.63	8322	5.63	-1545
5.64	-1832	5.64	313	5.64	456	5.64	3626	5.64	3359	5.64	10344	5.64	-1555
5.65	-1839	5.65	274	5.65	498	5.65	3421	5.65	3817	5.65	12354	5.65	-1559
5.66	-1845	5.66	231	5.66	497	5.66	3198	5.66	4508	5.66	14143	5.66	-1565
5.67	-1848	5.67	188	5.67	461	5.67	2986	5.67	5498	5.67	15610	5.67	-1569
5.68	-1855	5.68	155	5.68	403	5.68	2779	5.68	6875	5.68	16599	5.68	-1568
5.68	-1861	5.68	133	5.68	320	5.68	2599	5.68	8631	5.68	17024	5.68	-1580
5.69	-1864	5.69	121	5.69	231	5.69	2446	5.69	10706	5.69	16943	5.69	-1580
5.7	-1870	5.7	120	5.7	142	5.7	2327	5.7	13020	5.7	16403	5.7	-1577
5.71	-1881	5.71	145	5.71	64	5.71	2256	5.71	15432	5.71	15449	5.71	-1578
5.72	-1889	5.72	195	5.72	-16	5.72	2231	5.72	17691	5.72	14206	5.72	-1578
5.72	-1896	5.72	266	5.72	-80	5.72	2255	5.72	19649	5.72	12813	5.72	-1578
5.73	-1907	5.73	369	5.73	-123	5.73	2324	5.73	21089	5.73	11379	5.73	-1577
5.74	-1914	5.74	502	5.74	-148	5.74	2425	5.74	21946	5.74	9965	5.74	-1570
5.75	-1921	5.75	650	5.75	-134	5.75	2536	5.75	22163	5.75	8664	5.75	-1569
5.76	-1928	5.76	816	5.76	-91	5.76	2647	5.76	21777	5.76	7478	5.76	-1570
5.77	-1926	5.77	984	5.77	-13	5.77	2736	5.77	20885	5.77	6435	5.77	-1578
5.78	-1932	5.78	1107	5.78	92	5.78	2790	5.78	19629	5.78	5560	5.78	-1580
5.78	-1941	5.78	1241	5.78	224	5.78	2795	5.78	18096	5.78	4862	5.78	-1580
5.79	-1950	5.79	1337	5.79	378	5.79	2748	5.79	16457	5.79	4291	5.79	-1576
5.8	-1958	5.8	1393	5.8	540	5.8	2653	5.8	14772	5.8	3854	5.8	-1575
5.81	-1967	5.81	1400	5.81	691	5.81	2510	5.81	13158	5.81	3537	5.81	-1578
5.82	-1966	5.82	1364	5.82	817	5.82	2338	5.82	11690	5.82	3319	5.82	-1577
5.82	-1976	5.82	1289	5.82	901	5.82	2144	5.82	10364	5.82	3179	5.82	-1571
5.83	-1975	5.83	1187	5.83	941	5.83	1946	5.83	9214	5.83	3096	5.83	-1566
5.84	-1976	5.84	1082	5.84	936	5.84	1746	5.84	8277	5.84	3033	5.84	-1557
5.85	-1973	5.85	962	5.85	887	5.85	1557	5.85	7505	5.85	2977	5.85	-1547
5.86	-1966	5.86	838	5.86	797	5.86	1387	5.86	6903	5.86	2882	5.86	-1542
5.87	-1957	5.87	719	5.87	680	5.87	1238	5.87	6464	5.87	2742	5.87	-1530
5.88	-1943	5.88	616	5.88	543	5.88	1108	5.88	6170	5.88	2551	5.88	-1527
5.88	-1924	5.88	534	5.88	406	5.88	1027	5.88	5995	5.88	2303	5.88	-1524
5.89	-1920	5.89	466	5.89	269	5.89	930	5.89	5908	5.89	2012	5.89	-1523
5.9	-1909	5.9	416	5.9	141	5.9	841	5.9	5870	5.9	1690	5.9	-1524
5.91	-1902	5.91	375	5.91	32	5.91	756	5.91	5843	5.91	1343	5.91	-1530
5.92	-1901	5.92	343	5.92	-61	5.92	669	5.92	5805	5.92	1012	5.92	-1538
5.93	-1904	5.93	310	5.93	-138	5.93	577	5.93	5724	5.93	681	5.93	-1559
5.93	-1911	5.93	275	5.93	-202	5.93	483	5.93	5588	5.93	353	5.93	-1578
5.94	-1923	5.94	232	5.94	-252	5.94	374	5.94	5395	5.94	49	5.94	-1608
5.95	-1942	5.95	188	5.95	-293	5.95	269	5.95	5147	5.95	-235	5.95	-1642
5.96	-1962	5.96	134	5.96	-336	5.96	161	5.96	4893	5.96	-497	5.96	-1685
5.97	-1991	5.97	75	5.97	-382	5.97	62	5.97	4588	5.97	-751	5.97	-1737
5.97	-2018	5.97	8	5.97	-425	5.97	-18	5.97	4284	5.97	-1041	5.97	-1789
5.98	-2051	5.98	-59	5.98	-471	5.98	-74	5.98	3985	5.98	-1275	5.98	-1847
5.99	-2084	5.99	-126	5.99	-526	5.99	-87	5.99	3709	5.99	-1500	5.99	-1896
6	-2111	6	-188	6	-581	6	-47	6	3462	6	-1724	6	-1954
6.01	-2139	6.01	-248	6.01	-637	6.01	66	6.01	3237	6.01	-1939	6.01	-2014
6.02	-2168	6.02	-296	6.02	-695	6.02	267	6.02	3042	6.02	-2131	6.02	-2070
6.03	-2192	6.03	-332	6.03	-746	6.03	575	6.03	2872	6.03	-2308	6.03	-2125
6.03	-2216	6.03	-351	6.03	-799	6.03	999	6.03	2714	6.03	-2448	6.03	-2178
6.04	-2236	6.04	-351	6.04	-838	6.04	1517	6.04	2575	6.04	-2533	6.04	-2225
6.05	-2258	6.05	-325	6.05	-869	6.05	2149	6.05	2450	6.05	-2542	6.05	-2268
6.06	-2278	6.06	-270	6.06	-874	6.06	2861	6.06	2331	6.06	-2453	6.06	-2305
6.07	-2298	6.07	-193	6.07	-857	6.07	3599	6.07	2220	6.07	-2215	6.07	-2339
6.07	-2315	6.07	-87	6.07	-814	6.07	4319	6.07	2116	6.07	-1795	6.07	-2360
6.08	-2327	6.08	41	6.08	-732	6.08	4956	6.08	2029	6.08	-1128	6.08	-2380
6.09	-2343	6.09	177	6.09	-605	6.09	5480	6.09	1970	6.09	-129	6.09	-2393
6.1	-2357	6.1	334	6.1	-431	6.1	5861	6.1	1932	6.1	1116	6.1	-2396
6.11	-2369	6.11	487	6.11	-203	6.11	6057	6.11	1932	6.11	2710	6.11	-2396
6.12	-2385	6.12	627	6.12	70	6.12	6064	6.12	1973	6.12	4612	6.12	-2400
6.13	-2392	6.13	747	6.13	386	6.13	5897	6.13	2065	6.13	6731	6.13	-2389
6.13	-2401	6.13	836	6.13	726	6.13	5566	6.13	2231	6.13	8992	6.13	-2391
6.14	-2414	6.14	884	6.14	1058	6.14	5109	6.14	2473	6.14	11254	6.14	-2381
6.15	-2424	6.15	892	6.15	1369	6.15	4585	6.15	2807	6.15	13321	6.15	-2371
6.16	-2435	6.16	858	6.16	1656	6.16	3985	6.16	3261	6.16	15095	6.16	-2375
6.17	-2446	6.17	787	6.17	1882	6.17	3368	6.17	3863	6.17	16407	6.17	-2375
6.18	-2450	6.18	685	6.18	2038	6.18	2759	6.18	4637	6.18	17160	6.18	-2381
6.18	-2453	6.18	562	6.18	2111	6.18	2181	6.18	5595	6.18	17370	6.18	-2373
6.19	-2462	6.19	429	6.19	2094	6.19	1658	6.19	6810	6.19	17024	6.19	-2376
6.2	-2461	6.2	286	6.2	1998	6.2	1190	6.2	8276	6.2	16211	6.2	-2368
6.21	-2459	6.21	148	6.21	1834	6.21	804	6.21	9960	6.21	14973	6.21	-2359
6.22	-2457	6.22	20	6.22	1613	6.22	460	6.22	11866	6.22	13452	6.22	-2346
6.22	-2461	6.22	-100	6.22	1360	6.22	171	6.22	13885	6.22	11789	6.22	-2331
6.23	-2453	6.23	-204	6.23	1084	6.23	-57	6.23	15973	6.23	10040	6.23	-2311
6.24	-2444	6.24	-298	6.24	831	6.24	-246	6.24	17933	6.24	8346	6.24	-2285
6.25	-2436	6.25	-373	6.25	560	6.25	-387	6.25	19694	6.25	6712	6.25	-2254
6.26	-2424	6.26	-431	6.26	299	6.26	-494	6.26	21089	6.26	5221	6.26	-2221
6.27	-2414	6.27	-480	6.27	70	6.27	-564	6.27	22078	6.27	3931	6.27	-2181
6.28	-2401	6.28	-514	6.28	-143	6.28	-613	6.28	22600	6.28	2801	6.28	-2145
6.28	-2383	6.28	-533	6.28	-321	6.28	-637	6.28	22612	6.28	1855	6.28	-2106
6.29	-2363	6.29	-548	6.29	-474	6.29	-651	6.29	22165	6.29	1078	6.29	-2068
6.3	-2343	6.3	-554	6.3	-599	6.3	-642	6.3	21312	6.3	474	6.3	-2024
6.31	-2322	6.31	-551	6.31	-710	6.31	-625	6.31	20162	6.31	-14	6.31	-1981
6.32	-2296	6.32	-551	6.32	-792	6.32	-598	6.32	18765	6.32	-379	6.32	-1934
6.32	-2275	6.32	-541	6.32	-854	6.32	-562	6.32	17230	6.32	-646	6.32	-1891
6.33	-2248	6.33	-523	6.33	-914	6.33	-526	6.33	15668	6.33	-836	6.33	-1853
6.34	-2222	6.34	-506	6.34	-979	6.34	-488	6.34	14088	6.34	-998	6.34	-1812
6.35	-2201	6.35	-493	6.35	-1005	6.35	-448	6.35	12611	6.35	-1069	6.35	-1769
6.36	-2178	6.36	-473	6.36	-1023	6.36	-421	6.36	11221	6.36	-1078	6.36	-1734
6.37	-2158	6.37	-456	6.37	-1029	6.37	-387	6.37	9960	6.37	-1057	6.37	-1699
6.38	-2140	6.38	-444	6.38	-1036	6.38	-361	6.38	8855	6.38	-1001	6.38	-1671
6.38	-2121	6.38	-432	6.38	-1037	6.38	-332	6.38	7895	6.38	-873	6.38	-1641
6.39	-2106	6.39	-428	6.39	-1041	6.39	-313	6.39	7056	6.39	-773	6.39	-1621
6.4	-2087	6.4	-421	6.4	-1038	6.4	-296	6.4	6340	6.4	-650	6.4	-1608
6.41	-2071	6.41	-418	6.41	-1034	6.41	-281	6.41	5742	6.41	-518	6.41	-1592
6.42	-2057	6.42	-419	6.42	-1031	6.42	-266	6.42	5245	6.42	-376	6.42	-1584
6.43	-2044	6.43	-428	6.43	-1038	6.43	-252	6.43	4859	6.43	-225	6.43	-1578
6.43	-2036	6.43	-427	6.43	-1037	6.43	-241	6.43	4521	6.43	-72	6.43	-1576
6.44	-2025	6.44	-436	6.44	-1044	6.44	-234	6.44	4253	6.44	77	6.44	-1577
6.45	-2011	6.45	-437	6.45	-1053	6.45	-225	6.45	4026	6.45	225	6.45	-1568
6.46	-2004	6.46	-452	6.46	-1065	6.46	-217	6.46	3858	6.46	366	6.46	-1570
6.47	-1999	6.47	-459	6.47	-1076	6.47	-210	6.47	3720	6.47	492	6.47	-1576
6.47	-1988	6.47	-467	6.47	-1092	6.47	-203	6.47	3623	6.47	595	6.47	-1579
6.48	-1982	6.48	-481	6.48	-1107	6.48	-190	6.48	3552	6.48	689	6.48	-1577
6.49	-1974	6.49	-489	6.49	-1123	6.49	-185	6.49	3510	6.49	763	6.49	-1576
6.5	-1972	6.5	-495	6.5	-1140	6.5	-177	6.5	3491	6.5	816	6.5	-1586
6.51	-1965	6.51	-498	6.51	-1158	6.51	-166	6.51	3493	6.51	850	6.51	-1589
6.52	-1965	6.52	-504	6.52	-1171	6.52	-157	6.52	3511	6.52	864	6.52	-1592
6.53	-1965	6.53	-507	6.53	-1182	6.53	-149	6.53	3545	6.53	865	6.53	-1599
6.53	-1964	6.53	-505	6.53	-1201	6.53	-142	6.53	3581	6.53	855	6.53	-1607
6.54	-1968	6.54	-505	6.54	-1210	6.54	-126	6.54	3618	6.54	834	6.54	-1612
6.55	-1965	6.55	-505	6.55	-1217	6.55	-110	6.55	3656	6.55	811	6.55	-1608
6.56	-1973	6.56	-504	6.56	-1223	6.56	-88	6.56	3685	6.56	779	6.56	-1608
6.57	-1978	6.57	-498	6.57	-1222	6.57	-64	6.57	3701	6.57	742	6.57	-1615
6.57	-1986	6.57	-489	6.57	-1224	6.57	-39	6.57	3703	6.57	708	6.57	-1614
6.58	-1990	6.58	-490	6.58	-1224	6.58	-4	6.58	3685	6.58	675	6.58	-1617
6.59	-1997	6.59	-483	6.59	-1226	6.59	27	6.59	3651	6.59	648	6.59	-1621
6.6	-2005	6.6	-477	6.6	-1216	6.6	60	6.6	3604	6.6	623	6.6	-1623
6.61	-2014	6.61	-475	6.61	-1204	6.61	90	6.61	3543	6.61	597	6.61	-1627
6.62	-2022	6.62	-466	6.62	-1192	6.62	132	6.62	3482	6.62	573	6.62	-1630
6.63	-2035	6.63	-463	6.63	-1175	6.63	174	6.63	3412	6.63	549	6.63	-1631
6.63	-2046	6.63	-458	6.63	-1157	6.63	217	6.63	3340	6.63	531	6.63	-1621
6.64	-2054	6.64	-459	6.64	-1138	6.64	255	6.64	3272	6.64	502	6.64	-1616
6.65	-2061	6.65	-459	6.65	-1118	6.65	294	6.65	3205	6.65	469	6.65	-1619
6.66	-2052	6.66	-459	6.66	-1095	6.66	324	6.66	3143	6.66	432	6.66	-1620
6.67	-2022	6.67	-459	6.67	-1071	6.67	352	6.67	3088	6.67	388	6.67	-1619
6.68	-2013	6.68	-457	6.68	-1052	6.68	376	6.68	3035	6.68	335	6.68	-1613
6.68	-2025	6.68	-459	6.68	-1028	6.68	391	6.68	2989	6.68	287	6.68	-1618
6.69	-2031	6.69	-458	6.69	-1007	6.69	403	6.69	2951	6.69	223	6.69	-1622
6.7	-2019	6.7	-467	6.7	-986	6.7	411	6.7	2912	6.7	161	6.7	-1625
6.71	-2023	6.71	-467	6.71	-967	6.71	414	6.71	2866	6.71	96	6.71	-1630
6.72	-2055	6.72	-466	6.72	-944	6.72	411	6.72	2826	6.72	35	6.72	-1637
6.72	-2081	6.72	-476	6.72	-894	6.72	404	6.72	2778	6.72	-33	6.72	-1637
6.73	-2094	6.73	-477	6.73	-886	6.73	396	6.73	2732	6.73	-96	6.73	-1641
6.74	-2105	6.74	-483	6.74	-880	6.74	383	6.74	2677	6.74	-159	6.74	-1644
6.75	-2112	6.75	-484	6.75	-869	6.75	369	6.75	2621	6.75	-216	6.75	-1646
6.76	-2114	6.76	-492	6.76	-862	6.76	352	6.76	2567	6.76	-266	6.76	-1652
6.77	-2114	6.77	-490	6.77	-855	6.77	335	6.77	2504	6.77	-313	6.77	-1652
6.78	-2112	6.78	-499	6.78	-852	6.78	318	6.78	2454	6.78	-360	6.78	-1653
6.78	-2106	6.78	-499	6.78	-850	6.78	300	6.78	2398	6.78	-403	6.78	-1655
6.79	-2085	6.79	-505	6.79	-848	6.79	282	6.79	2350	6.79	-440	6.79	-1654
6.8	-2083	6.8	-504	6.8	-852	6.8	265	6.8	2298	6.8	-476	6.8	-1647
6.81	-2074	6.81	-506	6.81	-842	6.81	242	6.81	2247	6.81	-511	6.81	-1645
6.82	-2074	6.82	-514	6.82	-840	6.82	224	6.82	2207	6.82	-546	6.82	-1639
6.82	-2075	6.82	-520	6.82	-841	6.82	204	6.82	2161	6.82	-575	6.82	-1639
6.83	-2074	6.83	-527	6.83	-841	6.83	182	6.83	2121	6.83	-604	6.83	-1630
6.84	-2066	6.84	-536	6.84	-845	6.84	160	6.84	2081	6.84	-634	6.84	-1627
6.85	-2049	6.85	-543	6.85	-849	6.85	138	6.85	2047	6.85	-662	6.85	-1634
6.86	-2027	6.86	-549	6.86	-851	6.86	113	6.86	2012	6.86	-691	6.86	-1632
6.87	-2027	6.87	-561	6.87	-857	6.87	88	6.87	1990	6.87	-717	6.87	-1629
6.88	-2029	6.88	-569	6.88	-860	6.88	60	6.88	1955	6.88	-743	6.88	-1635
6.88	-2026	6.88	-585	6.88	-866	6.88	41	6.88	1927	6.88	-767	6.88	-1638
6.89	-2025	6.89	-593	6.89	-875	6.89	12	6.89	1896	6.89	-792	6.89	-1644
6.9	-2020	6.9	-614	6.9	-885	6.9	-17	6.9	1870	6.9	-808	6.9	-1655
6.91	-2020	6.91	-626	6.91	-899	6.91	-44	6.91	1843	6.91	-829	6.91	-1663
6.92	-2011	6.92	-644	6.92	-896	6.92	-72	6.92	1817	6.92	-851	6.92	-1677
6.93	-2012	6.93	-657	6.93	-958	6.93	-98	6.93	1793	6.93	-871	6.93	-1689
6.93	-2004	6.93	-675	6.93	-966	6.93	-127	6.93	1769	6.93	-892	6.93	-1701
6.94	-1967	6.94	-693	6.94	-983	6.94	-157	6.94	1745	6.94	-915	6.94	-1717
6.95	-1938	6.95	-706	6.95	-999	6.95	-181	6.95	1728	6.95	-931	6.95	-1730
6.96	-1925	6.96	-724	6.96	-1013	6.96	-207	6.96	1706	6.96	-1002	6.96	-1743
6.97	-1926	6.97	-740	6.97	-1030	6.97	-233	6.97	1687	6.97	-1027	6.97	-1758
6.97	-1927	6.97	-752	6.97	-1046	6.97	-255	6.97	1671	6.97	-1045	6.97	-1768
6.98	-1926	6.98	-767	6.98	-1064	6.98	-272	6.98	1657	6.98	-1066	6.98	-1788
6.99	-1935	6.99	-778	6.99	-1080	6.99	-286	6.99	1642	6.99	-1087	6.99	-1798
7	-1944	7	-787	7	-1097	7	-298	7	1632	7	-1107	7	-1811
7.01	-1986	7.01	-792	7.01	-1114	7.01	-297	7.01	1624	7.01	-1125	7.01	-1823
7.02	-2013	7.02	-801	7.02	-1130	7.02	-292	7.02	1611	7.02	-1147	7.02	-1832
7.03	-2035	7.03	-800	7.03	-1142	7.03	-274	7.03	1610	7.03	-1166	7.03	-1839
7.03	-2022	7.03	-793	7.03	-1161	7.03	-237	7.03	1605	7.03	-1185	7.03	-1846
7.04	-2012	7.04	-778	7.04	-1170	7.04	-184	7.04	1604	7.04	-1200	7.04	-1856
7.05	-2032	7.05	-755	7.05	-1175	7.05	-105	7.05	1604	7.05	-1209	7.05	-1854
7.06	-2062	7.06	-725	7.06	-1183	7.06	6	7.06	1603	7.06	-1225	7.06	-1856
7.07	-2086	7.07	-681	7.07	-1182	7.07	136	7.07	1611	7.07	-1226	7.07	-1857
7.07	-2102	7.07	-628	7.07	-1173	7.07	303	7.07	1621	7.07	-1225	7.07	-1856
7.08	-2118	7.08	-563	7.08	-1157	7.08	502	7.08	1634	7.08	-1208	7.08	-1849
7.09	-2135	7.09	-484	7.09	-1131	7.09	732	7.09	1661	7.09	-1171	7.09	-1840
7.1	-2143	7.1	-397	7.1	-1091	7.1	981	7.1	1692	7.1	-1106	7.1	-1836
7.11	-2152	7.11	-306	7.11	-1033	7.11	1226	7.11	1744	7.11	-992	7.11	-1831
7.12	-2128	7.12	-202	7.12	-948	7.12	1514	7.12	1816	7.12	-789	7.12	-1821
7.13	-2122	7.13	-98	7.13	-820	7.13	1800	7.13	1920	7.13	-555	7.13	-1823
7.13	-2121	7.13	12	7.13	-698	7.13	2072	7.13	2060	7.13	-226	7.13	-1814
7.14	-2118	7.14	111	7.14	-559	7.14	2329	7.14	2265	7.14	229	7.14	-1813
7.15	-2127	7.15	208	7.15	-402	7.15	2551	7.15	2544	7.15	825	7.15	-1816
7.16	-2134	7.16	296	7.16	-223	7.16	2734	7.16	2924	7.16	1552	7.16	-1813
7.17	-2137	7.17	367	7.17	-28	7.17	2866	7.17	3408	7.17	2475	7.17	-1816
7.18	-2144	7.18	422	7.18	175	7.18	2946	7.18	4021	7.18	3567	7.18	-1818
7.18	-2152	7.18	461	7.18	383	7.18	2969	7.18	4773	7.18	4794	7.18	-1825
7.19	-2160	7.19	479	7.19	583	7.19	2939	7.19	5632	7.19	6106	7.19	-1823
7.2	-2166	7.2	478	7.2	776	7.2	2859	7.2	6631	7.2	7499	7.2	-1833
7.21	-2179	7.21	466	7.21	944	7.21	2727	7.21	7722	7.21	8852	7.21	-1837
7.22	-2191	7.22	429	7.22	1058	7.22	2560	7.22	8829	7.22	10101	7.22	-1858
7.22	-2179	7.22	386	7.22	1158	7.22	2364	7.22	9912	7.22	11182	7.22	-1861
7.23	-2164	7.23	335	7.23	1223	7.23	2143	7.23	10927	7.23	12016	7.23	-1874
7.24	-2158	7.24	271	7.24	1249	7.24	1915	7.24	11794	7.24	12553	7.24	-1880
7.25	-2152	7.25	207	7.25	1239	7.25	1684	7.25	12462	7.25	12762	7.25	-1889
7.26	-2145	7.26	139	7.26	1186	7.26	1453	7.26	12862	7.26	12636	7.26	-1893
7.27	-2137	7.27	77	7.27	1106	7.27	1229	7.27	13034	7.27	12210	7.27	-1906
7.28	-2128	7.28	9	7.28	1019	7.28	1031	7.28	12944	7.28	11518	7.28	-1914
7.28	-2146	7.28	-54	7.28	883	7.28	853	7.28	12637	7.28	10622	7.28	-1920
7.29	-2166	7.29	-112	7.29	729	7.29	677	7.29	12096	7.29	9586	7.29	-1927
7.3	-2174	7.3	-163	7.3	563	7.3	521	7.3	11395	7.3	8491	7.3	-1925
7.31	-2182	7.31	-204	7.31	393	7.31	386	7.31	10576	7.31	7351	7.31	-1934
7.32	-2194	7.32	-246	7.32	223	7.32	265	7.32	9699	7.32	6230	7.32	-1946
7.32	-2190	7.32	-267	7.32	66	7.32	175	7.32	8818	7.32	5182	7.32	-1947
7.33	-2189	7.33	-284	7.33	-86	7.33	101	7.33	7947	7.33	4247	7.33	-1958
7.34	-2188	7.34	-298	7.34	-230	7.34	55	7.34	7121	7.34	3390	7.34	-1966
7.35	-2184	7.35	-305	7.35	-353	7.35	16	7.35	6349	7.35	2639	7.35	-1975
7.36	-2173	7.36	-298	7.36	-462	7.36	-3	7.36	5664	7.36	1991	7.36	-1982
7.37	-2167	7.37	-284	7.37	-558	7.37	-3	7.37	5057	7.37	1449	7.37	-1990
7.38	-2160	7.38	-261	7.38	-631	7.38	11	7.38	4558	7.38	1009	7.38	-1994
7.38	-2168	7.38	-224	7.38	-689	7.38	33	7.38	4099	7.38	634	7.38	-2006
7.39	-2149	7.39	-178	7.39	-729	7.39	68	7.39	3718	7.39	319	7.39	-2012
7.4	-2126	7.4	-130	7.4	-752	7.4	109	7.4	3396	7.4	65	7.4	-2011
7.41	-2122	7.41	-72	7.41	-756	7.41	162	7.41	3123	7.41	-141	7.41	-2021
7.42	-2144	7.42	-8	7.42	-751	7.42	215	7.42	2907	7.42	-312	7.42	-2019
7.43	-2164	7.43	55	7.43	-733	7.43	266	7.43	2723	7.43	-441	7.43	-2025
7.43	-2182	7.43	112	7.43	-701	7.43	309	7.43	2582	7.43	-533	7.43	-2039
7.44	-2194	7.44	172	7.44	-659	7.44	348	7.44	2477	7.44	-596	7.44	-2038
7.45	-2207	7.45	231	7.45	-613	7.45	379	7.45	2402	7.45	-627	7.45	-2035
7.46	-2215	7.46	276	7.46	-569	7.46	402	7.46	2368	7.46	-620	7.46	-2042
7.47	-2222	7.47	312	7.47	-522	7.47	416	7.47	2369	7.47	-585	7.47	-2043
7.47	-2230	7.47	340	7.47	-479	7.47	418	7.47	2413	7.47	-513	7.47	-2051
7.48	-2242	7.48	358	7.48	-444	7.48	418	7.48	2494	7.48	-410	7.48	-2051
7.49	-2253	7.49	369	7.49	-415	7.49	406	7.49	2605	7.49	-282	7.49	-2051
7.5	-2259	7.5	367	7.5	-396	7.5	392	7.5	2751	7.5	-130	7.5	-2059
7.51	-2270	7.51	358	7.51	-384	7.51	376	7.51	2922	7.51	24	7.51	-2061
7.52	-2284	7.52	344	7.52	-379	7.52	356	7.52	3099	7.52	178	7.52	-2060
7.53	-2291	7.53	319	7.53	-386	7.53	338	7.53	3280	7.53	322	7.53	-2061
7.53	-2305	7.53	293	7.53	-395	7.53	320	7.53	3451	7.53	445	7.53	-2061
7.54	-2314	7.54	256	7.54	-407	7.54	304	7.54	3597	7.54	532	7.54	-2059
7.55	-2328	7.55	228	7.55	-424	7.55	290	7.55	3711	7.55	576	7.55	-2061
7.56	-2334	7.56	191	7.56	-447	7.56	279	7.56	3786	7.56	582	7.56	-2058
7.57	-2351	7.57	151	7.57	-471	7.57	270	7.57	3819	7.57	549	7.57	-2052
7.57	-2361	7.57	116	7.57	-495	7.57	273	7.57	3808	7.57	482	7.57	-2045
7.58	-2375	7.58	84	7.58	-519	7.58	280	7.58	3759	7.58	374	7.58	-2035
7.59	-2384	7.59	48	7.59	-544	7.59	295	7.59	3674	7.59	243	7.59	-2022
7.6	-2390	7.6	12	7.6	-571	7.6	313	7.6	3563	7.6	89	7.6	-2010
7.61	-2399	7.61	-26	7.61	-598	7.61	342	7.61	3435	7.61	-68	7.61	-1998
7.62	-2407	7.62	-61	7.62	-626	7.62	374	7.62	3286	7.62	-232	7.62	-1985
7.63	-2414	7.63	-99	7.63	-649	7.63	414	7.63	3133	7.63	-394	7.63	-1966
7.63	-2415	7.63	-131	7.63	-670	7.63	456	7.63	2985	7.63	-547	7.63	-1950
7.64	-2417	7.64	-156	7.64	-694	7.64	506	7.64	2838	7.64	-692	7.64	-1929
7.65	-2419	7.65	-178	7.65	-716	7.65	555	7.65	2699	7.65	-822	7.65	-1910
7.66	-2418	7.66	-197	7.66	-734	7.66	601	7.66	2578	7.66	-952	7.66	-1890
7.67	-2419	7.67	-215	7.67	-750	7.67	642	7.67	2469	7.67	-1083	7.67	-1866
7.68	-2420	7.68	-233	7.68	-766	7.68	673	7.68	2380	7.68	-1161	7.68	-1845
7.68	-2418	7.68	-245	7.68	-774	7.68	694	7.68	2303	7.68	-1216	7.68	-1819
7.69	-2420	7.69	-256	7.69	-781	7.69	703	7.69	2253	7.69	-1248	7.69	-1803
7.7	-2416	7.7	-267	7.7	-784	7.7	701	7.7	2220	7.7	-1260	7.7	-1780
7.71	-2413	7.71	-275	7.71	-787	7.71	682	7.71	2216	7.71	-1241	7.71	-1763
7.72	-2407	7.72	-282	7.72	-788	7.72	647	7.72	2239	7.72	-1196	7.72	-1742
7.72	-2400	7.72	-291	7.72	-792	7.72	599	7.72	2298	7.72	-1114	7.72	-1726
7.73	-2391	7.73	-299	7.73	-794	7.73	540	7.73	2390	7.73	-979	7.73	-1706
7.74	-2384	7.74	-315	7.74	-804	7.74	472	7.74	2523	7.74	-795	7.74	-1698
7.75	-2376	7.75	-327	7.75	-815	7.75	398	7.75	2708	7.75	-598	7.75	-1683
7.76	-2368	7.76	-339	7.76	-834	7.76	315	7.76	2928	7.76	-364	7.76	-1668
7.77	-2362	7.77	-356	7.77	-852	7.77	232	7.77	3190	7.77	-90	7.77	-1666
7.78	-2351	7.78	-371	7.78	-873	7.78	150	7.78	3501	7.78	217	7.78	-1652
7.78	-2338	7.78	-384	7.78	-899	7.78	67	7.78	3847	7.78	547	7.78	-1646
7.79	-2328	7.79	-404	7.79	-970	7.79	-5	7.79	4210	7.79	897	7.79	-1643
7.8	-2315	7.8	-423	7.8	-1006	7.8	-75	7.8	4595	7.8	1223	7.8	-1628
7.81	-2303	7.81	-436	7.81	-1037	7.81	-147	7.81	4953	7.81	1564	7.81	-1628
7.82	-2290	7.82	-457	7.82	-1073	7.82	-210	7.82	5306	7.82	1884	7.82	-1633
7.82	-2277	7.82	-477	7.82	-1109	7.82	-272	7.82	5626	7.82	2154	7.82	-1639
7.83	-2266	7.83	-505	7.83	-1142	7.83	-324	7.83	5888	7.83	2377	7.83	-1640
7.84	-2253	7.84	-527	7.84	-1176	7.84	-375	7.84	6078	7.84	2539	7.84	-1641
7.85	-2235	7.85	-550	7.85	-1208	7.85	-428	7.85	6200	7.85	2632	7.85	-1642
7.86	-2222	7.86	-569	7.86	-1241	7.86	-467	7.86	6235	7.86	2655	7.86	-1653
7.87	-2209	7.87	-592	7.87	-1275	7.87	-508	7.87	6190	7.87	2604	7.87	-1665
7.88	-2198	7.88	-610	7.88	-1301	7.88	-547	7.88	6062	7.88	2486	7.88	-1673
7.88	-2190	7.88	-631	7.88	-1330	7.88	-580	7.88	5877	7.88	2312	7.88	-1680
7.89	-2177	7.89	-654	7.89	-1352	7.89	-610	7.89	5626	7.89	2090	7.89	-1686
7.9	-2176	7.9	-669	7.9	-1379	7.9	-638	7.9	5329	7.9	1841	7.9	-1698
7.91	-2166	7.91	-687	7.91	-1402	7.91	-663	7.91	5001	7.91	1557	7.91	-1712
7.92	-2160	7.92	-706	7.92	-1419	7.92	-687	7.92	4681	7.92	1266	7.92	-1717
7.93	-2152	7.93	-722	7.93	-1440	7.93	-710	7.93	4331	7.93	993	7.93	-1732
7.93	-2144	7.93	-739	7.93	-1459	7.93	-729	7.93	3989	7.93	705	7.93	-1740
7.94	-2146	7.94	-755	7.94	-1477	7.94	-751	7.94	3665	7.94	430	7.94	-1755
7.95	-2135	7.95	-767	7.95	-1493	7.95	-767	7.95	3358	7.95	168	7.95	-1769
7.96	-2137	7.96	-780	7.96	-1501	7.96	-786	7.96	3074	7.96	-63	7.96	-1790
7.97	-2137	7.97	-790	7.97	-1517	7.97	-798	7.97	2827	7.97	-278	7.97	-1803
7.97	-2137	7.97	-801	7.97	-1532	7.97	-813	7.97	2603	7.97	-468	7.97	-1818
7.98	-2141	7.98	-811	7.98	-1539	7.98	-820	7.98	2406	7.98	-637	7.98	-1831
7.99	-2144	7.99	-824	7.99	-1548	7.99	-830	7.99	2235	7.99	-781	7.99	-1849
8	-2144	8	-833	8	-1549	8	-834	8	2092	8	-910	8	-1864
8.01	-2146	8.01	-836	8.01	-1556	8.01	-835	8.01	1976	8.01	-1070	8.01	-1872
8.02	-2152	8.02	-842	8.02	-1555	8.02	-835	8.02	1875	8.02	-1165	8.02	-1883
8.02	-2154	8.02	-847	8.02	-1553	8.02	-836	8.02	1791	8.02	-1244	8.02	-1897
8.03	-2160	8.03	-847	8.03	-1554	8.03	-828	8.03	1722	8.03	-1314	8.03	-1913
8.04	-2167	8.04	-851	8.04	-1547	8.04	-820	8.04	1667	8.04	-1373	8.04	-1928
8.05	-2166	8.05	-850	8.05	-1537	8.05	-805	8.05	1622	8.05	-1423	8.05	-1941
8.06	-2174	8.06	-849	8.06	-1530	8.06	-790	8.06	1591	8.06	-1464	8.06	-1951
8.07	-2178	8.07	-847	8.07	-1524	8.07	-775	8.07	1564	8.07	-1494	8.07	-1962
8.07	-2181	8.07	-844	8.07	-1505	8.07	-756	8.07	1549	8.07	-1526	8.07	-1969
8.08	-2189	8.08	-842	8.08	-1498	8.08	-738	8.08	1540	8.08	-1553	8.08	-1976
8.09	-2195	8.09	-832	8.09	-1479	8.09	-717	8.09	1532	8.09	-1575	8.09	-1985
8.1	-2199	8.1	-825	8.1	-1461	8.1	-697	8.1	1541	8.1	-1596	8.1	-1981
8.11	-2207	8.11	-816	8.11	-1447	8.11	-677	8.11	1557	8.11	-1611	8.11	-1988
8.12	-2205	8.12	-813	8.12	-1433	8.12	-659	8.12	1572	8.12	-1618	8.12	-1987
8.13	-2211	8.13	-809	8.13	-1418	8.13	-644	8.13	1602	8.13	-1620	8.13	-1988
8.13	-2214	8.13	-802	8.13	-1399	8.13	-628	8.13	1634	8.13	-1616	8.13	-1988
8.14	-2214	8.14	-801	8.14	-1385	8.14	-618	8.14	1673	8.14	-1616	8.14	-1981
8.15	-2215	8.15	-800	8.15	-1369	8.15	-606	8.15	1722	8.15	-1603	8.15	-1983
8.16	-2221	8.16	-796	8.16	-1355	8.16	-599	8.16	1773	8.16	-1589	8.16	-1975
8.17	-2221	8.17	-797	8.17	-1345	8.17	-598	8.17	1832	8.17	-1565	8.17	-1967
8.18	-2220	8.18	-787	8.18	-1330	8.18	-588	8.18	1890	8.18	-1540	8.18	-1951
8.18	-2222	8.18	-786	8.18	-1318	8.18	-587	8.18	1947	8.18	-1509	8.18	-1944
8.19	-2221	8.19	-786	8.19	-1313	8.19	-587	8.19	1999	8.19	-1477	8.19	-1937
8.2	-2214	8.2	-785	8.2	-1303	8.2	-588	8.2	2043	8.2	-1437	8.2	-1923
8.21	-2215	8.21	-777	8.21	-1292	8.21	-587	8.21	2085	8.21	-1395	8.21	-1913
8.22	-2213	8.22	-777	8.22	-1288	8.22	-586	8.22	2121	8.22	-1358	8.22	-1900
8.23	-2205	8.23	-778	8.23	-1278	8.23	-587	8.23	2143	8.23	-1320	8.23	-1898
8.23	-2207	8.23	-777	8.23	-1271	8.23	-588	8.23	2160	8.23	-1289	8.23	-1886
8.24	-2199	8.24	-771	8.24	-1262	8.24	-587	8.24	2161	8.24	-1261	8.24	-1881
8.25	-2199	8.25	-772	8.25	-1253	8.25	-586	8.25	2156	8.25	-1238	8.25	-1873
8.26	-2188	8.26	-770	8.26	-1247	8.26	-588	8.26	2142	8.26	-1230	8.26	-1873
8.27	-2186	8.27	-769	8.27	-1242	8.27	-587	8.27	2118	8.27	-1227	8.27	-1874
8.27	-2180	8.27	-770	8.27	-1232	8.27	-588	8.27	2088	8.27	-1226	8.27	-1874
8.28	-2178	8.28	-771	8.28	-1226	8.28	-589	8.28	2052	8.28	-1226	8.28	-1879
8.29	-2174	8.29	-771	8.29	-1220	8.29	-588	8.29	2013	8.29	-1233	8.29	-1882
8.3	-2167	8.3	-770	8.3	-1212	8.3	-588	8.3	1983	8.3	-1250	8.3	-1891
8.31	-2167	8.31	-771	8.31	-1210	8.31	-587	8.31	1943	8.31	-1268	8.31	-1899
8.32	-2166	8.32	-769	8.32	-1198	8.32	-586	8.32	1901	8.32	-1290	8.32	-1900
8.32	-2166	8.32	-768	8.32	-1194	8.32	-589	8.32	1863	8.32	-1314	8.32	-1909
8.33	-2159	8.33	-763	8.33	-1193	8.33	-578	8.33	1827	8.33	-1337	8.33	-1914
8.34	-2161	8.34	-762	8.34	-1186	8.34	-571	8.34	1793	8.34	-1359	8.34	-1922
8.35	-2162	8.35	-763	8.35	-1179	8.35	-564	8.35	1759	8.35	-1380	8.35	-1930
8.36	-2160	8.36	-755	8.36	-1173	8.36	-546	8.36	1727	8.36	-1402	8.36	-1943
8.37	-2161	8.37	-755	8.37	-1165	8.37	-526	8.37	1700	8.37	-1426	8.37	-1953
8.38	-2158	8.38	-748	8.38	-1154	8.38	-500	8.38	1672	8.38	-1451	8.38	-1964
8.38	-2169	8.38	-738	8.38	-1139	8.38	-468	8.38	1651	8.38	-1472	8.38	-1976
8.39	-2169	8.39	-726	8.39	-1125	8.39	-433	8.39	1630	8.39	-1491	8.39	-1982
8.4	-2173	8.4	-718	8.4	-1108	8.4	-399	8.4	1613	8.4	-1513	8.4	-1984
8.41	-2173	8.41	-708	8.41	-1088	8.41	-356	8.41	1603	8.41	-1530	8.41	-1994
8.42	-2181	8.42	-695	8.42	-1069	8.42	-313	8.42	1597	8.42	-1549	8.42	-2002
8.43	-2191	8.43	-682	8.43	-1050	8.43	-269	8.43	1595	8.43	-1566	8.43	-2011
8.43	-2197	8.43	-671	8.43	-1027	8.43	-231	8.43	1603	8.43	-1582	8.43	-2017
8.44	-2209	8.44	-660	8.44	-1010	8.44	-195	8.44	1613	8.44	-1593	8.44	-2027
8.45	-2214	8.45	-656	8.45	-986	8.45	-168	8.45	1635	8.45	-1606	8.45	-2026
8.46	-2225	8.46	-647	8.46	-967	8.46	-142	8.46	1667	8.46	-1618	8.46	-2034
8.47	-2237	8.47	-640	8.47	-954	8.47	-120	8.47	1704	8.47	-1625	8.47	-2038
8.48	-2244	8.48	-637	8.48	-897	8.48	-104	8.48	1752	8.48	-1627	8.48	-2046
8.48	-2254	8.48	-639	8.48	-896	8.48	-94	8.48	1806	8.48	-1626	8.48	-2045
8.49	-2267	8.49	-632	8.49	-900	8.49	-92	8.49	1867	8.49	-1626	8.49	-2045
8.5	-2279	8.5	-634	8.5	-898	8.5	-86	8.5	1934	8.5	-1622	8.5	-2037
8.51	-2292	8.51	-632	8.51	-897	8.51	-88	8.51	2000	8.51	-1615	8.51	-2038
8.52	-2297	8.52	-630	8.52	-895	8.52	-87	8.52	2076	8.52	-1602	8.52	-2020
8.52	-2306	8.52	-630	8.52	-914	8.52	-86	8.52	2150	8.52	-1586	8.52	-2001
8.53	-2321	8.53	-631	8.53	-962	8.53	-80	8.53	2220	8.53	-1563	8.53	-1980
8.54	-2328	8.54	-624	8.54	-968	8.54	-70	8.54	2285	8.54	-1539	8.54	-1946
8.55	-2332	8.55	-616	8.55	-979	8.55	-57	8.55	2342	8.55	-1514	8.55	-1905
8.56	-2338	8.56	-602	8.56	-975	8.56	-39	8.56	2389	8.56	-1485	8.56	-1866
8.57	-2341	8.57	-591	8.57	-984	8.57	-14	8.57	2433	8.57	-1467	8.57	-1811
8.57	-2345	8.57	-576	8.57	-987	8.57	15	8.57	2474	8.57	-1438	8.57	-1747
8.58	-2343	8.58	-563	8.58	-986	8.58	48	8.58	2514	8.58	-1408	8.58	-1669
8.59	-2345	8.59	-546	8.59	-974	8.59	76	8.59	2559	8.59	-1374	8.59	-1586
8.6	-2346	8.6	-529	8.6	-966	8.6	113	8.6	2613	8.6	-1336	8.6	-1496
8.61	-2344	8.61	-507	8.61	-961	8.61	150	8.61	2681	8.61	-1291	8.61	-1404
8.62	-2346	8.62	-488	8.62	-903	8.62	190	8.62	2770	8.62	-1233	8.62	-1312
8.63	-2337	8.63	-469	8.63	-889	8.63	231	8.63	2888	8.63	-1155	8.63	-1226
8.63	-2336	8.63	-449	8.63	-867	8.63	265	8.63	3031	8.63	-1057	8.63	-1145
8.64	-2339	8.64	-429	8.64	-848	8.64	305	8.64	3221	8.64	-887	8.64	-1065
8.65	-2332	8.65	-404	8.65	-825	8.65	338	8.65	3448	8.65	-735	8.65	-999
8.66	-2322	8.66	-384	8.66	-800	8.66	373	8.66	3719	8.66	-549	8.66	-945
8.67	-2322	8.67	-371	8.67	-780	8.67	399	8.67	4025	8.67	-327	8.67	-905
8.68	-2314	8.68	-356	8.68	-757	8.68	426	8.68	4377	8.68	-66	8.68	-866
8.68	-2305	8.68	-341	8.68	-738	8.68	449	8.68	4756	8.68	221	8.68	-801
8.69	-2306	8.69	-329	8.69	-721	8.69	472	8.69	5122	8.69	552	8.69	-827
8.7	-2300	8.7	-317	8.7	-700	8.7	489	8.7	5525	8.7	913	8.7	-898
8.71	-2299	8.71	-305	8.71	-687	8.71	506	8.71	5922	8.71	1262	8.71	-928
8.72	-2298	8.72	-307	8.72	-677	8.72	521	8.72	6299	8.72	1639	8.72	-973
8.73	-2292	8.73	-308	8.73	-668	8.73	534	8.73	6638	8.73	2019	8.73	-1025
8.73	-2291	8.73	-309	8.73	-662	8.73	543	8.73	6924	8.73	2380	8.73	-1080
8.74	-2292	8.74	-316	8.74	-664	8.74	548	8.74	7143	8.74	2709	8.74	-1139
8.75	-2291	8.75	-322	8.75	-664	8.75	551	8.75	7291	8.75	2989	8.75	-1209
8.76	-2283	8.76	-331	8.76	-665	8.76	551	8.76	7357	8.76	3219	8.76	-1266
8.77	-2282	8.77	-346	8.77	-672	8.77	544	8.77	7345	8.77	3380	8.77	-1330
8.77	-2278	8.77	-364	8.77	-681	8.77	537	8.77	7253	8.77	3470	8.77	-1387
8.78	-2271	8.78	-379	8.78	-690	8.78	527	8.78	7086	8.78	3486	8.78	-1436
8.79	-2269	8.79	-399	8.79	-712	8.79	507	8.79	6855	8.79	3435	8.79	-1487
8.8	-2270	8.8	-419	8.8	-722	8.8	488	8.8	6566	8.8	3313	8.8	-1535
8.81	-2261	8.81	-444	8.81	-742	8.81	463	8.81	6246	8.81	3130	8.81	-1571
8.82	-2263	8.82	-466	8.82	-763	8.82	436	8.82	5899	8.82	2905	8.82	-1610
8.82	-2249	8.82	-490	8.82	-787	8.82	406	8.82	5533	8.82	2634	8.82	-1642
8.83	-2253	8.83	-511	8.83	-817	8.83	375	8.83	5163	8.83	2333	8.83	-1675
8.84	-2251	8.84	-540	8.84	-847	8.84	338	8.84	4816	8.84	2013	8.84	-1702
8.85	-2253	8.85	-563	8.85	-877	8.85	296	8.85	4462	8.85	1694	8.85	-1730
8.86	-2251	8.86	-591	8.86	-927	8.86	254	8.86	4120	8.86	1374	8.86	-1755
8.87	-2252	8.87	-615	8.87	-987	8.87	208	8.87	3810	8.87	1065	8.87	-1776
8.88	-2253	8.88	-636	8.88	-1022	8.88	164	8.88	3512	8.88	800	8.88	-1803
8.88	-2253	8.88	-654	8.88	-1056	8.88	114	8.88	3246	8.88	529	8.88	-1825
8.89	-2253	8.89	-677	8.89	-1088	8.89	64	8.89	3004	8.89	278	8.89	-1850
8.9	-2260	8.9	-696	8.9	-1125	8.9	17	8.9	2794	8.9	56	8.9	-1865
8.91	-2261	8.91	-716	8.91	-1160	8.91	-29	8.91	2604	8.91	-144	8.91	-1884
8.92	-2268	8.92	-733	8.92	-1197	8.92	-74	8.92	2438	8.92	-324	8.92	-1905
8.93	-2272	8.93	-749	8.93	-1232	8.93	-121	8.93	2290	8.93	-484	8.93	-1928
8.93	-2275	8.93	-755	8.93	-1263	8.93	-165	8.93	2159	8.93	-624	8.93	-1949
8.94	-2283	8.94	-770	8.94	-1293	8.94	-208	8.94	2052	8.94	-749	8.94	-1967
8.95	-2285	8.95	-778	8.95	-1323	8.95	-248	8.95	1966	8.95	-863	8.95	-1984
8.96	-2292	8.96	-786	8.96	-1348	8.96	-287	8.96	1884	8.96	-1007	8.96	-2005
8.97	-2297	8.97	-796	8.97	-1373	8.97	-325	8.97	1816	8.97	-1099	8.97	-2019
8.98	-2307	8.98	-802	8.98	-1397	8.98	-355	8.98	1759	8.98	-1176	8.98	-2033
8.98	-2314	8.98	-811	8.98	-1417	8.98	-382	8.98	1716	8.98	-1245	8.98	-2048
8.99	-2323	8.99	-818	8.99	-1437	8.99	-410	8.99	1682	8.99	-1307	8.99	-2059
9	-2329	9	-819	9	-1447	9	-428	9	1649	9	-1359	9	-2070
9.01	-2337	9.01	-819	9.01	-1458	9.01	-453	9.01	1631	9.01	-1402	9.01	-2084
9.02	-2343	9.02	-819	9.02	-1470	9.02	-468	9.02	1612	9.02	-1444	9.02	-2093
9.02	-2347	9.02	-819	9.02	-1478	9.02	-478	9.02	1602	9.02	-1477	9.02	-2098
9.03	-2356	9.03	-812	9.03	-1489	9.03	-493	9.03	1586	9.03	-1503	9.03	-2103
9.04	-2360	9.04	-812	9.04	-1495	9.04	-501	9.04	1576	9.04	-1527	9.04	-2108
9.05	-2363	9.05	-802	9.05	-1496	9.05	-512	9.05	1578	9.05	-1545	9.05	-2107
9.06	-2368	9.06	-796	9.06	-1492	9.06	-520	9.06	1580	9.06	-1560	9.06	-2108
9.07	-2379	9.07	-789	9.07	-1494	9.07	-526	9.07	1586	9.07	-1573	9.07	-2107
9.07	-2380	9.07	-780	9.07	-1493	9.07	-525	9.07	1596	9.07	-1573	9.07	-2106
9.08	-2378	9.08	-782	9.08	-1493	9.08	-533	9.08	1607	9.08	-1582	9.08	-2099
9.09	-2376	9.09	-771	9.09	-1495	9.09	-533	9.09	1624	9.09	-1581	9.09	-2094
9.1	-2383	9.1	-764	9.1	-1495	9.1	-535	9.1	1644	9.1	-1568	9.1	-2093
9.11	-2385	9.11	-757	9.11	-1481	9.11	-533	9.11	1677	9.11	-1552	9.11	-2084
9.12	-2383	9.12	-750	9.12	-1478	9.12	-534	9.12	1716	9.12	-1524	9.12	-2075
9.13	-2379	9.13	-744	9.13	-1471	9.13	-534	9.13	1765	9.13	-1485	9.13	-2069
9.13	-2375	9.13	-741	9.13	-1471	9.13	-535	9.13	1836	9.13	-1435	9.13	-2060
9.14	-2366	9.14	-730	9.14	-1464	9.14	-544	9.14	1920	9.14	-1358	9.14	-2052
9.15	-2361	9.15	-725	9.15	-1465	9.15	-541	9.15	2017	9.15	-1256	9.15	-2045
9.16	-2354	9.16	-718	9.16	-1456	9.16	-544	9.16	2144	9.16	-1125	9.16	-2036
9.17	-2344	9.17	-709	9.17	-1449	9.17	-551	9.17	2295	9.17	-915	9.17	-2028
9.18	-2339	9.18	-711	9.18	-1443	9.18	-549	9.18	2468	9.18	-701	9.18	-2024
9.18	-2330	9.18	-705	9.18	-1438	9.18	-556	9.18	2670	9.18	-440	9.18	-2016
9.19	-2323	9.19	-701	9.19	-1436	9.19	-561	9.19	2891	9.19	-128	9.19	-2006
9.2	-2315	9.2	-701	9.2	-1426	9.2	-565	9.2	3126	9.2	241	9.2	-2005
9.21	-2303	9.21	-701	9.21	-1426	9.21	-572	9.21	3380	9.21	672	9.21	-1999
9.22	-2299	9.22	-703	9.22	-1417	9.22	-580	9.22	3639	9.22	1136	9.22	-1992
9.23	-2289	9.23	-703	9.23	-1415	9.23	-589	9.23	3896	9.23	1679	9.23	-1988
9.23	-2284	9.23	-702	9.23	-1409	9.23	-601	9.23	4141	9.23	2257	9.23	-1985
9.24	-2272	9.24	-701	9.24	-1410	9.24	-610	9.24	4370	9.24	2868	9.24	-1981
9.25	-2264	9.25	-712	9.25	-1408	9.25	-618	9.25	4570	9.25	3485	9.25	-1976
9.26	-2259	9.26	-710	9.26	-1402	9.26	-636	9.26	4729	9.26	4091	9.26	-1976
9.27	-2249	9.27	-717	9.27	-1402	9.27	-645	9.27	4852	9.27	4675	9.27	-1983
9.27	-2241	9.27	-719	9.27	-1410	9.27	-655	9.27	4924	9.27	5184	9.27	-1985
9.28	-2237	9.28	-723	9.28	-1410	9.28	-666	9.28	4949	9.28	5645	9.28	-1988
9.29	-2230	9.29	-725	9.29	-1409	9.29	-673	9.29	4919	9.29	6008	9.29	-1989
9.3	-2223	9.3	-735	9.3	-1413	9.3	-687	9.3	4842	9.3	6276	9.3	-1995
9.31	-2223	9.31	-741	9.31	-1410	9.31	-695	9.31	4724	9.31	6420	9.31	-1997
9.32	-2217	9.32	-749	9.32	-1420	9.32	-713	9.32	4569	9.32	6452	9.32	-2007
9.32	-2213	9.32	-754	9.32	-1419	9.32	-724	9.32	4386	9.32	6364	9.32	-2016
9.33	-2214	9.33	-762	9.33	-1417	9.33	-736	9.33	4183	9.33	6167	9.33	-2031
9.34	-2213	9.34	-770	9.34	-1429	9.34	-748	9.34	3968	9.34	5877	9.34	-2038
9.35	-2214	9.35	-780	9.35	-1426	9.35	-758	9.35	3742	9.35	5501	9.35	-2046
9.36	-2215	9.36	-787	9.36	-1428	9.36	-760	9.36	3518	9.36	5061	9.36	-2061
9.37	-2213	9.37	-793	9.37	-1435	9.37	-767	9.37	3300	9.37	4602	9.37	-2072
9.38	-2223	9.38	-798	9.38	-1433	9.38	-775	9.38	3095	9.38	4084	9.38	-2078
9.38	-2222	9.38	-804	9.38	-1443	9.38	-782	9.38	2906	9.38	3558	9.38	-2086
9.39	-2229	9.39	-813	9.39	-1444	9.39	-782	9.39	2721	9.39	3034	9.39	-2092
9.4	-2232	9.4	-818	9.4	-1443	9.4	-783	9.4	2561	9.4	2533	9.4	-2101
9.41	-2236	9.41	-820	9.41	-1443	9.41	-790	9.41	2415	9.41	2051	9.41	-2110
9.42	-2246	9.42	-825	9.42	-1438	9.42	-790	9.42	2287	9.42	1605	9.42	-2118
9.43	-2247	9.43	-825	9.43	-1443	9.43	-791	9.43	2175	9.43	1197	9.43	-2117
9.43	-2259	9.43	-827	9.43	-1442	9.43	-790	9.43	2076	9.43	845	9.43	-2125
9.44	-2271	9.44	-826	9.44	-1442	9.44	-785	9.44	1999	9.44	512	9.44	-2131
9.45	-2276	9.45	-835	9.45	-1435	9.45	-782	9.45	1928	9.45	214	9.45	-2132
9.46	-2285	9.46	-833	9.46	-1432	9.46	-781	9.46	1869	9.46	-41	9.46	-2138
9.47	-2292	9.47	-834	9.47	-1433	9.47	-780	9.47	1818	9.47	-272	9.47	-2135
9.48	-2296	9.48	-835	9.48	-1426	9.48	-771	9.48	1776	9.48	-470	9.48	-2135
9.48	-2308	9.48	-832	9.48	-1423	9.48	-766	9.48	1742	9.48	-638	9.48	-2137
9.49	-2318	9.49	-826	9.49	-1420	9.49	-758	9.49	1714	9.49	-785	9.49	-2137
9.5	-2328	9.5	-827	9.5	-1413	9.5	-758	9.5	1691	9.5	-919	9.5	-2139
9.51	-2332	9.51	-827	9.51	-1412	9.51	-749	9.51	1674	9.51	-1081	9.51	-2139
9.52	-2337	9.52	-827	9.52	-1404	9.52	-741	9.52	1664	9.52	-1178	9.52	-2138
9.52	-2345	9.52	-826	9.52	-1395	9.52	-733	9.52	1651	9.52	-1264	9.52	-2136
9.53	-2347	9.53	-819	9.53	-1388	9.53	-726	9.53	1649	9.53	-1338	9.53	-2129
9.54	-2357	9.54	-807	9.54	-1386	9.54	-720	9.54	1642	9.54	-1401	9.54	-2129
9.55	-2356	9.55	-812	9.55	-1384	9.55	-711	9.55	1640	9.55	-1454	9.55	-2121
9.56	-2352	9.56	-804	9.56	-1380	9.56	-704	9.56	1639	9.56	-1495	9.56	-2116
9.57	-2355	9.57	-804	9.57	-1371	9.57	-696	9.57	1642	9.57	-1542	9.57	-2109
9.57	-2356	9.57	-796	9.57	-1367	9.57	-687	9.57	1641	9.57	-1575	9.57	-2100
9.58	-2355	9.58	-794	9.58	-1355	9.58	-678	9.58	1640	9.58	-1607	9.58	-2097
9.59	-2354	9.59	-786	9.59	-1355	9.59	-671	9.59	1641	9.59	-1628	9.59	-2084
9.6	-2354	9.6	-780	9.6	-1344	9.6	-666	9.6	1650	9.6	-1648	9.6	-2077
9.61	-2348	9.61	-771	9.61	-1335	9.61	-657	9.61	1650	9.61	-1665	9.61	-2064
9.62	-2346	9.62	-764	9.62	-1324	9.62	-650	9.62	1648	9.62	-1680	9.62	-2054
9.63	-2341	9.63	-757	9.63	-1321	9.63	-642	9.63	1649	9.63	-1690	9.63	-2042
9.63	-2337	9.63	-757	9.63	-1317	9.63	-642	9.63	1649	9.63	-1698	9.63	-2033
9.64	-2333	9.64	-749	9.64	-1310	9.64	-635	9.64	1649	9.64	-1706	9.64	-2014
9.65	-2325	9.65	-751	9.65	-1303	9.65	-626	9.65	1650	9.65	-1706	9.65	-2005
9.66	-2313	9.66	-741	9.66	-1303	9.66	-628	9.66	1649	9.66	-1706	9.66	-1991
9.67	-2305	9.67	-742	9.67	-1295	9.67	-624	9.67	1649	9.67	-1705	9.67	-1979
9.68	-2294	9.68	-734	9.68	-1291	9.68	-628	9.68	1642	9.68	-1704	9.68	-1964
9.68	-2284	9.68	-734	9.68	-1284	9.68	-622	9.68	1640	9.68	-1704	9.68	-1951
9.69	-2278	9.69	-731	9.69	-1284	9.69	-620	9.69	1634	9.69	-1701	9.69	-1938
9.7	-2269	9.7	-733	9.7	-1288	9.7	-626	9.7	1627	9.7	-1697	9.7	-1923
9.71	-2262	9.71	-731	9.71	-1286	9.71	-625	9.71	1629	9.71	-1687	9.71	-1911
9.72	-2255	9.72	-735	9.72	-1290	9.72	-635	9.72	1619	9.72	-1683	9.72	-1895
9.73	-2243	9.73	-741	9.73	-1286	9.73	-634	9.73	1612	9.73	-1672	9.73	-1881
9.73	-2235	9.73	-741	9.73	-1288	9.73	-634	9.73	1603	9.73	-1661	9.73	-1867
9.74	-2229	9.74	-748	9.74	-1291	9.74	-642	9.74	1604	9.74	-1653	9.74	-1865
9.75	-2221	9.75	-751	9.75	-1296	9.75	-644	9.75	1597	9.75	-1642	9.75	-1856
9.76	-2214	9.76	-756	9.76	-1295	9.76	-650	9.76	1596	9.76	-1627	9.76	-1844
9.77	-2204	9.77	-761	9.77	-1303	9.77	-658	9.77	1596	9.77	-1618	9.77	-1836
9.77	-2207	9.77	-761	9.77	-1312	9.77	-665	9.77	1596	9.77	-1605	9.77	-1835
9.78	-2198	9.78	-771	9.78	-1310	9.78	-674	9.78	1597	9.78	-1596	9.78	-1834
9.79	-2199	9.79	-778	9.79	-1322	9.79	-675	9.79	1597	9.79	-1582	9.79	-1833
9.8	-2200	9.8	-786	9.8	-1325	9.8	-681	9.8	1596	9.8	-1569	9.8	-1836
9.81	-2199	9.81	-796	9.81	-1335	9.81	-689	9.81	1597	9.81	-1557	9.81	-1845
9.82	-2199	9.82	-805	9.82	-1343	9.82	-695	9.82	1604	9.82	-1545	9.82	-1851
9.82	-2191	9.82	-805	9.82	-1349	9.82	-704	9.82	1603	9.82	-1537	9.82	-1864
9.83	-2193	9.83	-812	9.83	-1358	9.83	-704	9.83	1601	9.83	-1528	9.83	-1869
9.84	-2198	9.84	-819	9.84	-1366	9.84	-710	9.84	1611	9.84	-1519	9.84	-1882
9.85	-2200	9.85	-827	9.85	-1367	9.85	-718	9.85	1612	9.85	-1520	9.85	-1899
9.86	-2209	9.86	-830	9.86	-1370	9.86	-719	9.86	1612	9.86	-1519	9.86	-1916
9.87	-2212	9.87	-834	9.87	-1376	9.87	-726	9.87	1617	9.87	-1519	9.87	-1938
9.88	-2215	9.88	-842	9.88	-1389	9.88	-726	9.88	1618	9.88	-1518	9.88	-1951
9.88	-2222	9.88	-844	9.88	-1382	9.88	-726	9.88	1619	9.88	-1526	9.88	-1973
9.89	-2229	9.89	-842	9.89	-1395	9.89	-733	9.89	1615	9.89	-1534	9.89	-1990
9.9	-2238	9.9	-850	9.9	-1398	9.9	-732	9.9	1609	9.9	-1547	9.9	-2009
9.91	-2245	9.91	-850	9.91	-1404	9.91	-734	9.91	1610	9.91	-1556	9.91	-2024
9.92	-2254	9.92	-850	9.92	-1405	9.92	-733	9.92	1611	9.92	-1575	9.92	-2037
9.93	-2262	9.93	-848	9.93	-1401	9.93	-732	9.93	1609	9.93	-1587	9.93	-2054
9.93	-2272	9.93	-847	9.93	-1400	9.93	-734	9.93	1610	9.93	-1605	9.93	-2068
9.94	-2285	9.94	-849	9.94	-1402	9.94	-725	9.94	1610	9.94	-1620	9.94	-2076
9.95	-2291	9.95	-850	9.95	-1411	9.95	-723	9.95	1618	9.95	-1642	9.95	-2085
9.96	-2300	9.96	-850	9.96	-1408	9.96	-716	9.96	1617	9.96	-1658	9.96	-2094
9.97	-2307	9.97	-843	9.97	-1402	9.97	-708	9.97	1626	9.97	-1676	9.97	-2091
9.98	-2316	9.98	-843	9.98	-1403	9.98	-704	9.98	1630	9.98	-1689	9.98	-2102
9.98	-2325	9.98	-833	9.98	-1403	9.98	-696	9.98	1634	9.98	-1702	9.98	-2103
9.99	-2332	9.99	-835	9.99	-1400	9.99	-689	9.99	1642	9.99	-1713	9.99	-2110
10	-2337	10	-825	10	-1394	10	-680	10	1650	10	-1729	10	-2113
10.01	-2338	10.01	-820	10.01	-1388	10.01	-672	10.01	1663	10.01	-1737	10.01	-2110
10.02	-2340	10.02	-818	10.02	-1378	10.02	-660	10.02	1670	10.02	-1745	10.02	-2109
10.02	-2346	10.02	-813	10.02	-1379	10.02	-647	10.02	1680	10.02	-1751	10.02	-2102
10.03	-2358	10.03	-804	10.03	-1372	10.03	-636	10.03	1689	10.03	-1753	10.03	-2103
10.04	-2354	10.04	-799	10.04	-1365	10.04	-626	10.04	1703	10.04	-1760	10.04	-2090
10.05	-2362	10.05	-794	10.05	-1361	10.05	-612	10.05	1711	10.05	-1758	10.05	-2087
10.06	-2362	10.06	-787	10.06	-1356	10.06	-603	10.06	1719	10.06	-1759	10.06	-2085
10.07	-2364	10.07	-778	10.07	-1348	10.07	-596	10.07	1724	10.07	-1761	10.07	-2080
10.07	-2362	10.07	-779	10.07	-1343	10.07	-587	10.07	1725	10.07	-1760	10.07	-2073
10.08	-2356	10.08	-771	10.08	-1334	10.08	-572	10.08	1726	10.08	-1760	10.08	-2062
10.09	-2354	10.09	-762	10.09	-1324	10.09	-563	10.09	1734	10.09	-1754	10.09	-2063
10.1	-2355	10.1	-763	10.1	-1319	10.1	-555	10.1	1734	10.1	-1751	10.1	-2052
10.11	-2346	10.11	-756	10.11	-1307	10.11	-550	10.11	1732	10.11	-1743	10.11	-2044
10.12	-2345	10.12	-757	10.12	-1309	10.12	-541	10.12	1727	10.12	-1744	10.12	-2034
10.13	-2339	10.13	-747	10.13	-1300	10.13	-541	10.13	1727	10.13	-1734	10.13	-2035
10.13	-2339	10.13	-741	10.13	-1295	10.13	-533	10.13	1718	10.13	-1732	10.13	-2025
10.14	-2329	10.14	-742	10.14	-1295	10.14	-535	10.14	1711	10.14	-1727	10.14	-2025
10.15	-2323	10.15	-735	10.15	-1288	10.15	-525	10.15	1703	10.15	-1728	10.15	-2015
10.16	-2317	10.16	-731	10.16	-1291	10.16	-527	10.16	1694	10.16	-1720	10.16	-2015
10.17	-2314	10.17	-727	10.17	-1286	10.17	-531	10.17	1682	10.17	-1721	10.17	-2006
10.18	-2307	10.18	-725	10.18	-1288	10.18	-535	10.18	1672	10.18	-1714	10.18	-2005
10.18	-2299	10.18	-726	10.18	-1286	10.18	-536	10.18	1658	10.18	-1712	10.18	-2006
10.19	-2293	10.19	-723	10.19	-1289	10.19	-543	10.19	1642	10.19	-1713	10.19	-2008
10.2	-2285	10.2	-727	10.2	-1287	10.2	-551	10.2	1629	10.2	-1712	10.2	-2000
10.21	-2278	10.21	-726	10.21	-1288	10.21	-557	10.21	1618	10.21	-1708	10.21	-2008
10.22	-2269	10.22	-727	10.22	-1289	10.22	-570	10.22	1599	10.22	-1706	10.22	-2007
10.23	-2270	10.23	-727	10.23	-1296	10.23	-579	10.23	1583	10.23	-1704	10.23	-2006
10.23	-2262	10.23	-726	10.23	-1300	10.23	-588	10.23	1570	10.23	-1704	10.23	-2016
10.24	-2261	10.24	-734	10.24	-1300	10.24	-595	10.24	1557	10.24	-1705	10.24	-2017
10.25	-2256	10.25	-734	10.25	-1309	10.25	-611	10.25	1543	10.25	-1706	10.25	-2022
10.26	-2255	10.26	-742	10.26	-1321	10.26	-620	10.26	1535	10.26	-1705	10.26	-2030
10.27	-2253	10.27	-749	10.27	-1325	10.27	-635	10.27	1517	10.27	-1706	10.27	-2037
10.27	-2247	10.27	-754	10.27	-1332	10.27	-649	10.27	1506	10.27	-1707	10.27	-2047
10.28	-2247	10.28	-756	10.28	-1347	10.28	-658	10.28	1496	10.28	-1713	10.28	-2055
10.29	-2247	10.29	-766	10.29	-1355	10.29	-673	10.29	1488	10.29	-1716	10.29	-2064
10.3	-2255	10.3	-771	10.3	-1366	10.3	-683	10.3	1478	10.3	-1713	10.3	-2069
10.31	-2253	10.31	-779	10.31	-1372	10.31	-695	10.31	1465	10.31	-1722	10.31	-2080
10.32	-2253	10.32	-786	10.32	-1383	10.32	-705	10.32	1456	10.32	-1721	10.32	-2091
10.32	-2255	10.32	-796	10.32	-1392	10.32	-718	10.32	1454	10.32	-1729	10.32	-2096
10.33	-2260	10.33	-803	10.33	-1404	10.33	-726	10.33	1449	10.33	-1733	10.33	-2103
10.34	-2269	10.34	-810	10.34	-1410	10.34	-737	10.34	1450	10.34	-1738	10.34	-2109
10.35	-2280	10.35	-817	10.35	-1417	10.35	-749	10.35	1450	10.35	-1743	10.35	-2122
10.36	-2283	10.36	-820	10.36	-1426	10.36	-759	10.36	1441	10.36	-1754	10.36	-2133
10.37	-2294	10.37	-828	10.37	-1432	10.37	-765	10.37	1440	10.37	-1769	10.37	-2137
10.38	-2302	10.38	-825	10.38	-1443	10.38	-766	10.38	1439	10.38	-1775	10.38	-2145
10.38	-2308	10.38	-834	10.38	-1446	10.38	-773	10.38	1442	10.38	-1786	10.38	-2155
10.39	-2316	10.39	-834	10.39	-1455	10.39	-774	10.39	1448	10.39	-1798	10.39	-2161
10.4	-2325	10.4	-834	10.4	-1457	10.4	-774	10.4	1448	10.4	-1807	10.4	-2172
10.41	-2331	10.41	-836	10.41	-1463	10.41	-773	10.41	1457	10.41	-1812	10.41	-2180
10.42	-2347	10.42	-833	10.42	-1462	10.42	-764	10.42	1465	10.42	-1823	10.42	-2186
10.43	-2355	10.43	-823	10.43	-1462	10.43	-760	10.43	1473	10.43	-1832	10.43	-2186
10.43	-2370	10.43	-827	10.43	-1461	10.43	-757	10.43	1481	10.43	-1843	10.43	-2185
10.44	-2378	10.44	-820	10.44	-1464	10.44	-749	10.44	1498	10.44	-1854	10.44	-2195
10.45	-2383	10.45	-818	10.45	-1460	10.45	-738	10.45	1505	10.45	-1864	10.45	-2191
10.46	-2386	10.46	-811	10.46	-1453	10.46	-726	10.46	1518	10.46	-1870	10.46	-2204
10.47	-2391	10.47	-803	10.47	-1450	10.47	-712	10.47	1527	10.47	-1883	10.47	-2197
10.48	-2405	10.48	-793	10.48	-1445	10.48	-703	10.48	1539	10.48	-1887	10.48	-2192
10.48	-2410	10.48	-788	10.48	-1442	10.48	-688	10.48	1555	10.48	-1893	10.48	-2192
10.49	-2417	10.49	-777	10.49	-1432	10.49	-673	10.49	1565	10.49	-1900	10.49	-2193
10.5	-2421	10.5	-761	10.5	-1425	10.5	-657	10.5	1579	10.5	-1899	10.5	-2193
10.51	-2423	10.51	-757	10.51	-1410	10.51	-640	10.51	1587	10.51	-1908	10.51	-2188
10.52	-2428	10.52	-750	10.52	-1405	10.52	-621	10.52	1595	10.52	-1907	10.52	-2178
10.52	-2430	10.52	-741	10.52	-1388	10.52	-603	10.52	1604	10.52	-1907	10.52	-2172
10.53	-2430	10.53	-728	10.53	-1376	10.53	-580	10.53	1612	10.53	-1906	10.53	-2163
10.54	-2430	10.54	-719	10.54	-1365	10.54	-559	10.54	1610	10.54	-1912	10.54	-2156
10.55	-2430	10.55	-707	10.55	-1350	10.55	-540	10.55	1610	10.55	-1913	10.55	-2147
10.56	-2430	10.56	-695	10.56	-1333	10.56	-516	10.56	1618	10.56	-1914	10.56	-2146
10.57	-2429	10.57	-685	10.57	-1317	10.57	-492	10.57	1617	10.57	-1913	10.57	-2137
10.57	-2424	10.57	-675	10.57	-1303	10.57	-470	10.57	1617	10.57	-1913	10.57	-2134
10.58	-2422	10.58	-669	10.58	-1290	10.58	-447	10.58	1608	10.58	-1907	10.58	-2122
10.59	-2418	10.59	-662	10.59	-1281	10.59	-428	10.59	1606	10.59	-1905	10.59	-2109
10.6	-2411	10.6	-655	10.6	-1267	10.6	-411	10.6	1611	10.6	-1908	10.6	-2109
10.61	-2402	10.61	-645	10.61	-1255	10.61	-387	10.61	1609	10.61	-1903	10.61	-2100
10.62	-2395	10.62	-645	10.62	-1242	10.62	-372	10.62	1601	10.62	-1901	10.62	-2095
10.63	-2388	10.63	-639	10.63	-1231	10.63	-353	10.63	1603	10.63	-1894	10.63	-2095
10.63	-2380	10.63	-632	10.63	-1221	10.63	-336	10.63	1600	10.63	-1887	10.63	-2085
10.64	-2372	10.64	-630	10.64	-1210	10.64	-320	10.64	1595	10.64	-1879	10.64	-2079
10.65	-2365	10.65	-630	10.65	-1201	10.65	-305	10.65	1586	10.65	-1868	10.65	-2073
10.66	-2359	10.66	-631	10.66	-1196	10.66	-292	10.66	1586	10.66	-1860	10.66	-2069
10.67	-2348	10.67	-633	10.67	-1186	10.67	-281	10.67	1587	10.67	-1849	10.67	-2060
10.68	-2336	10.68	-630	10.68	-1187	10.68	-271	10.68	1584	10.68	-1836	10.68	-2064
10.68	-2327	10.68	-629	10.68	-1179	10.68	-264	10.68	1578	10.68	-1820	10.68	-2060
10.69	-2325	10.69	-631	10.69	-1179	10.69	-256	10.69	1577	10.69	-1808	10.69	-2052
10.7	-2316	10.7	-641	10.7	-1173	10.7	-256	10.7	1578	10.7	-1789	10.7	-2055
10.71	-2306	10.71	-643	10.71	-1178	10.71	-255	10.71	1579	10.71	-1772	10.71	-2057
10.72	-2300	10.72	-651	10.72	-1178	10.72	-255	10.72	1577	10.72	-1755	10.72	-2054
10.73	-2296	10.73	-653	10.73	-1179	10.73	-257	10.73	1576	10.73	-1736	10.73	-2056
10.73	-2288	10.73	-660	10.73	-1183	10.73	-264	10.73	1578	10.73	-1721	10.73	-2058
10.74	-2288	10.74	-664	10.74	-1188	10.74	-272	10.74	1578	10.74	-1703	10.74	-2055
10.75	-2279	10.75	-671	10.75	-1190	10.75	-280	10.75	1578	10.75	-1682	10.75	-2063
10.76	-2270	10.76	-681	10.76	-1202	10.76	-287	10.76	1578	10.76	-1667	10.76	-2062
10.77	-2262	10.77	-686	10.77	-1209	10.77	-296	10.77	1587	10.77	-1646	10.77	-2061
10.77	-2265	10.77	-695	10.77	-1215	10.77	-305	10.77	1588	10.77	-1624	10.77	-2067
10.78	-2254	10.78	-700	10.78	-1227	10.78	-318	10.78	1594	10.78	-1608	10.78	-2069
10.79	-2255	10.79	-710	10.79	-1238	10.79	-324	10.79	1593	10.79	-1592	10.79	-2077
10.8	-2256	10.8	-717	10.8	-1245	10.8	-333	10.8	1603	10.8	-1573	10.8	-2076
10.81	-2247	10.81	-724	10.81	-1250	10.81	-340	10.81	1604	10.81	-1555	10.81	-2087
10.82	-2249	10.82	-726	10.82	-1264	10.82	-348	10.82	1612	10.82	-1534	10.82	-2089
10.82	-2249	10.82	-734	10.82	-1273	10.82	-358	10.82	1619	10.82	-1515	10.82	-2098
10.83	-2245	10.83	-735	10.83	-1280	10.83	-363	10.83	1626	10.83	-1495	10.83	-2093
10.84	-2248	10.84	-742	10.84	-1288	10.84	-373	10.84	1633	10.84	-1483	10.84	-2104
10.85	-2246	10.85	-742	10.85	-1286	10.85	-379	10.85	1634	10.85	-1469	10.85	-2102
10.86	-2246	10.86	-742	10.86	-1297	10.86	-381	10.86	1640	10.86	-1450	10.86	-2099
10.87	-2248	10.87	-740	10.87	-1293	10.87	-388	10.87	1641	10.87	-1432	10.87	-2099
10.88	-2248	10.88	-733	10.88	-1293	10.88	-387	10.88	1650	10.88	-1413	10.88	-2100
10.88	-2247	10.88	-733	10.88	-1294	10.88	-388	10.88	1649	10.88	-1401	10.88	-2102
10.89	-2238	10.89	-727	10.89	-1288	10.89	-384	10.89	1648	10.89	-1391	10.89	-2096
10.9	-2240	10.9	-716	10.9	-1275	10.9	-379	10.9	1649	10.9	-1382	10.9	-2095
10.91	-2238	10.91	-701	10.91	-1271	10.91	-370	10.91	1652	10.91	-1368	10.91	-2088
10.92	-2239	10.92	-693	10.92	-1265	10.92	-357	10.92	1656	10.92	-1360	10.92	-2077
10.93	-2233	10.93	-678	10.93	-1255	10.93	-340	10.93	1664	10.93	-1353	10.93	-2077
10.93	-2225	10.93	-663	10.93	-1238	10.93	-325	10.93	1667	10.93	-1353	10.93	-2065
10.94	-2216	10.94	-642	10.94	-1221	10.94	-303	10.94	1675	10.94	-1345	10.94	-2054
10.95	-2212	10.95	-624	10.95	-1202	10.95	-279	10.95	1688	10.95	-1345	10.95	-2041
10.96	-2208	10.96	-602	10.96	-1184	10.96	-255	10.96	1694	10.96	-1345	10.96	-2031
10.97	-2198	10.97	-577	10.97	-1158	10.97	-229	10.97	1709	10.97	-1352	10.97	-2017
10.98	-2186	10.98	-551	10.98	-1129	10.98	-200	10.98	1721	10.98	-1351	10.98	-2000
10.98	-2179	10.98	-528	10.98	-1103	10.98	-174	10.98	1742	10.98	-1354	10.98	-1985
10.99	-2166	10.99	-498	10.99	-1077	10.99	-140	10.99	1765	10.99	-1363	10.99	-1971
11	-2152	11	-471	11	-1053	11	-111	11	1793	11	-1360	11	-1957
11.01	-2136	11.01	-447	11.01	-1024	11.01	-85	11.01	1827	11.01	-1358	11.01	-1932
11.02	-2121	11.02	-423	11.02	-992	11.02	-56	11.02	1869	11.02	-1360	11.02	-1914
11.02	-2104	11.02	-389	11.02	-959	11.02	-29	11.02	1914	11.02	-1350	11.02	-1892
11.03	-2081	11.03	-367	11.03	-889	11.03	-2	11.03	1965	11.03	-1343	11.03	-1874
11.04	-2066	11.04	-339	11.04	-859	11.04	22	11.04	2012	11.04	-1336	11.04	-1861
11.05	-2047	11.05	-309	11.05	-830	11.05	42	11.05	2077	11.05	-1323	11.05	-1839
11.06	-2027	11.06	-281	11.06	-802	11.06	62	11.06	2149	11.06	-1300	11.06	-1818
11.07	-2005	11.07	-258	11.07	-778	11.07	70	11.07	2223	11.07	-1276	11.07	-1793
11.07	-1982	11.07	-232	11.07	-755	11.07	79	11.07	2303	11.07	-1246	11.07	-1774
11.08	-1957	11.08	-210	11.08	-726	11.08	93	11.08	2383	11.08	-1209	11.08	-1746
11.09	-1933	11.09	-184	11.09	-706	11.09	101	11.09	2470	11.09	-1164	11.09	-1725
11.1	-1915	11.1	-171	11.1	-690	11.1	102	11.1	2551	11.1	-1114	11.1	-1702
11.11	-1898	11.11	-143	11.11	-673	11.11	108	11.11	2637	11.11	-1057	11.11	-1678
11.12	-1871	11.12	-125	11.12	-658	11.12	109	11.12	2721	11.12	-965	11.12	-1655
11.13	-1850	11.13	-109	11.13	-641	11.13	109	11.13	2798	11.13	-874	11.13	-1633
11.13	-1824	11.13	-97	11.13	-628	11.13	110	11.13	2872	11.13	-798	11.13	-1613
11.14	-1802	11.14	-84	11.14	-620	11.14	101	11.14	2940	11.14	-713	11.14	-1587
11.15	-1778	11.15	-68	11.15	-608	11.15	99	11.15	2989	11.15	-616	11.15	-1567
11.16	-1755	11.16	-60	11.16	-598	11.16	93	11.16	3034	11.16	-515	11.16	-1550
11.17	-1732	11.17	-51	11.17	-587	11.17	92	11.17	3069	11.17	-412	11.17	-1533
11.18	-1714	11.18	-46	11.18	-581	11.18	83	11.18	3090	11.18	-307	11.18	-1510
11.18	-1686	11.18	-37	11.18	-574	11.18	84	11.18	3100	11.18	-198	11.18	-1487
11.19	-1670	11.19	-25	11.19	-565	11.19	85	11.19	3101	11.19	-87	11.19	-1460
11.2	-1656	11.2	-12	11.2	-555	11.2	83	11.2	3084	11.2	23	11.2	-1434
11.21	-1636	11.21	-10	11.21	-548	11.21	78	11.21	3058	11.21	121	11.21	-1405
11.22	-1620	11.22	-6	11.22	-543	11.22	77	11.22	3020	11.22	213	11.22	-1378
11.23	-1607	11.23	6	11.23	-533	11.23	78	11.23	2983	11.23	306	11.23	-1350
11.23	-1598	11.23	10	11.23	-527	11.23	80	11.23	2939	11.23	380	11.23	-1319
11.24	-1580	11.24	16	11.24	-519	11.24	85	11.24	2887	11.24	446	11.24	-1285
11.25	-1564	11.25	21	11.25	-511	11.25	88	11.25	2830	11.25	497	11.25	-1241
11.26	-1556	11.26	29	11.26	-501	11.26	92	11.26	2775	11.26	528	11.26	-1196
11.27	-1540	11.27	31	11.27	-493	11.27	101	11.27	2720	11.27	544	11.27	-1147
11.27	-1533	11.27	41	11.27	-487	11.27	109	11.27	2662	11.27	551	11.27	-1089
11.28	-1524	11.28	56	11.28	-478	11.28	116	11.28	2612	11.28	543	11.28	-1027
11.29	-1518	11.29	64	11.29	-473	11.29	126	11.29	2567	11.29	521	11.29	-960
11.3	-1510	11.3	70	11.3	-461	11.3	135	11.3	2527	11.3	479	11.3	-862
11.31	-1502	11.31	79	11.31	-448	11.31	148	11.31	2490	11.31	426	11.31	-742
11.32	-1499	11.32	88	11.32	-440	11.32	154	11.32	2459	11.32	364	11.32	-658
11.32	-1495	11.32	100	11.32	-431	11.32	171	11.32	2434	11.32	298	11.32	-571
11.33	-1489	11.33	112	11.33	-416	11.33	187	11.33	2409	11.33	223	11.33	-486
11.34	-1484	11.34	116	11.34	-407	11.34	201	11.34	2401	11.34	146	11.34	-393
11.35	-1476	11.35	125	11.35	-394	11.35	216	11.35	2393	11.35	71	11.35	-302
11.36	-1470	11.36	141	11.36	-386	11.36	229	11.36	2392	11.36	-2	11.36	-213
11.37	-1460	11.37	156	11.37	-372	11.37	243	11.37	2394	11.37	-69	11.37	-125
11.38	-1457	11.38	172	11.38	-364	11.38	261	11.38	2391	11.38	-137	11.38	-43
11.38	-1454	11.38	185	11.38	-351	11.38	280	11.38	2402	11.38	-198	11.38	36
11.39	-1449	11.39	198	11.39	-335	11.39	295	11.39	2417	11.39	-255	11.39	110
11.4	-1440	11.4	214	11.4	-316	11.4	308	11.4	2432	11.4	-305	11.4	172
11.41	-1434	11.41	229	11.41	-305	11.41	328	11.41	2449	11.41	-339	11.41	223
11.42	-1427	11.42	243	11.42	-293	11.42	347	11.42	2471	11.42	-370	11.42	269
11.43	-1419	11.43	259	11.43	-280	11.43	365	11.43	2489	11.43	-388	11.43	312
11.43	-1410	11.43	275	11.43	-265	11.43	386	11.43	2512	11.43	-399	11.43	334
11.44	-1405	11.44	290	11.44	-247	11.44	405	11.44	2536	11.44	-400	11.44	351
11.45	-1394	11.45	303	11.45	-235	11.45	425	11.45	2561	11.45	-397	11.45	356
11.46	-1384	11.46	313	11.46	-222	11.46	439	11.46	2585	11.46	-386	11.46	364
11.47	-1373	11.47	332	11.47	-209	11.47	459	11.47	2609	11.47	-358	11.47	359
11.48	-1365	11.48	345	11.48	-195	11.48	477	11.48	2633	11.48	-334	11.48	342
11.48	-1349	11.48	358	11.48	-181	11.48	497	11.48	2661	11.48	-304	11.48	323
11.49	-1333	11.49	374	11.49	-161	11.49	516	11.49	2684	11.49	-267	11.49	298
11.5	-1322	11.5	387	11.5	-153	11.5	539	11.5	2709	11.5	-227	11.5	264
11.51	-1309	11.51	402	11.51	-140	11.51	554	11.51	2733	11.51	-184	11.51	233
11.52	-1294	11.52	412	11.52	-134	11.52	572	11.52	2753	11.52	-144	11.52	193
11.52	-1277	11.52	426	11.52	-124	11.52	588	11.52	2777	11.52	-102	11.52	158
11.53	-1257	11.53	438	11.53	-118	11.53	608	11.53	2798	11.53	-66	11.53	113
11.54	-1242	11.54	444	11.54	-108	11.54	626	11.54	2821	11.54	-27	11.54	71
11.55	-1226	11.55	452	11.55	-104	11.55	642	11.55	2844	11.55	8	11.55	31
11.56	-1212	11.56	460	11.56	-95	11.56	657	11.56	2869	11.56	40	11.56	-13
11.57	-1194	11.57	466	11.57	-91	11.57	667	11.57	2889	11.57	57	11.57	-55
11.57	-1177	11.57	475	11.57	-87	11.57	676	11.57	2916	11.57	79	11.57	-94
11.58	-1166	11.58	485	11.58	-88	11.58	686	11.58	2942	11.58	97	11.58	-140
11.59	-1148	11.59	481	11.59	-85	11.59	697	11.59	2967	11.59	107	11.59	-176
11.6	-1136	11.6	483	11.6	-94	11.6	703	11.6	2986	11.6	112	11.6	-215
11.61	-1126	11.61	483	11.61	-94	11.61	710	11.61	3015	11.61	112	11.61	-250
11.62	-1110	11.62	481	11.62	-102	11.62	710	11.62	3049	11.62	111	11.62	-289
11.63	-1095	11.63	480	11.63	-107	11.63	710	11.63	3086	11.63	110	11.63	-321
11.63	-1082	11.63	483	11.63	-121	11.63	710	11.63	3118	11.63	103	11.63	-357
11.64	-1072	11.64	481	11.64	-126	11.64	710	11.64	3149	11.64	96	11.64	-390
11.65	-1062	11.65	482	11.65	-137	11.65	704	11.65	3184	11.65	88	11.65	-419
11.66	-1056	11.66	481	11.66	-140	11.66	704	11.66	3216	11.66	76	11.66	-449
11.67	-1049	11.67	474	11.67	-156	11.67	695	11.67	3246	11.67	73	11.67	-479
11.68	-1037	11.68	468	11.68	-163	11.68	686	11.68	3274	11.68	65	11.68	-503
11.68	-1029	11.68	468	11.68	-173	11.68	680	11.68	3294	11.68	54	11.68	-535
11.69	-1022	11.69	460	11.69	-186	11.69	673	11.69	3317	11.69	50	11.69	-562
11.7	-1019	11.7	459	11.7	-193	11.7	664	11.7	3335	11.7	41	11.7	-589
11.71	-1005	11.71	453	11.71	-206	11.71	652	11.71	3350	11.71	43	11.71	-608
11.72	-1007	11.72	453	11.72	-219	11.72	642	11.72	3355	11.72	33	11.72	-634
11.73	-999	11.73	444	11.73	-229	11.73	633	11.73	3356	11.73	39	11.73	-654
11.73	-1001	11.73	445	11.73	-235	11.73	626	11.73	3354	11.73	41	11.73	-674
11.74	-1001	11.74	445	11.74	-243	11.74	619	11.74	3355	11.74	42	11.74	-694
11.75	-1000	11.75	445	11.75	-249	11.75	610	11.75	3348	11.75	48	11.75	-711
11.76	-1000	11.76	443	11.76	-253	11.76	603	11.76	3341	11.76	50	11.76	-725
11.77	-1001	11.77	445	11.77	-262	11.77	595	11.77	3330	11.77	49	11.77	-737
11.77	-1001	11.77	445	11.77	-257	11.77	587	11.77	3309	11.77	57	11.77	-751
11.78	-999	11.78	443	11.78	-257	11.78	586	11.78	3294	11.78	62	11.78	-765
11.79	-1002	11.79	441	11.79	-257	11.79	581	11.79	3276	11.79	62	11.79	-774
11.8	-1001	11.8	442	11.8	-264	11.8	579	11.8	3255	11.8	72	11.8	-788
11.81	-1002	11.81	443	11.81	-261	11.81	571	11.81	3239	11.81	73	11.81	-798
11.82	-1001	11.82	443	11.82	-260	11.82	564	11.82	3221	11.82	67	11.82	-807
11.82	-1000	11.82	442	11.82	-261	11.82	563	11.82	3202	11.82	65	11.82	-805
11.83	-1008	11.83	444	11.83	-252	11.83	556	11.83	3188	11.83	59	11.83	-803
11.84	-1008	11.84	442	11.84	-250	11.84	556	11.84	3172	11.84	50	11.84	-805
11.85	-1008	11.85	449	11.85	-242	11.85	556	11.85	3156	11.85	40	11.85	-887
11.86	-1007	11.86	452	11.86	-235	11.86	555	11.86	3141	11.86	27	11.86	-883
11.87	-1009	11.87	458	11.87	-227	11.87	562	11.87	3125	11.87	8	11.87	-882
11.88	-1007	11.88	458	11.88	-215	11.88	562	11.88	3114	11.88	-10	11.88	-889
11.88	-1008	11.88	464	11.88	-206	11.88	567	11.88	3098	11.88	-30	11.88	-807
11.89	-1012	11.89	474	11.89	-193	11.89	572	11.89	3083	11.89	-52	11.89	-806
11.9	-1009	11.9	481	11.9	-181	11.9	578	11.9	3066	11.9	-71	11.9	-807
11.91	-1010	11.91	480	11.91	-165	11.91	586	11.91	3052	11.91	-90	11.91	-794
11.92	-1007	11.92	486	11.92	-148	11.92	597	11.92	3036	11.92	-114	11.92	-790
11.93	-1007	11.93	495	11.93	-133	11.93	610	11.93	3021	11.93	-132	11.93	-779
11.93	-1009	11.93	497	11.93	-120	11.93	618	11.93	3004	11.93	-145	11.93	-772
11.94	-1007	11.94	502	11.94	-102	11.94	625	11.94	2990	11.94	-159	11.94	-764
11.95	-1008	11.95	506	11.95	-88	11.95	633	11.95	2983	11.95	-175	11.95	-759
11.96	-1008	11.96	512	11.96	-72	11.96	646	11.96	2968	11.96	-189	11.96	-744
11.97	-1008	11.97	512	11.97	-57	11.97	658	11.97	2958	11.97	-198	11.97	-735
11.98	-1008	11.98	520	11.98	-39	11.98	671	11.98	2950	11.98	-206	11.98	-729
11.98	-1008	11.98	520	11.98	-25	11.98	681	11.98	2942	11.98	-218	11.98	-721
11.99	-1006	11.99	527	11.99	-10	11.99	695	11.99	2935	11.99	-231	11.99	-707
12	-1005	12	528	12	2	12	710	12	2932	12	-241	12	-700
12.01	-1008	12.01	537	12.01	12	12.01	722	12.01	2926	12.01	-252	12.01	-695
12.02	-1004	12.02	537	12.02	28	12.02	734	12.02	2934	12.02	-261	12.02	-685
12.02	-1013	12.02	537	12.02	44	12.02	750	12.02	2934	12.02	-267	12.02	-686
12.03	-1011	12.03	537	12.03	53	12.03	765	12.03	2944	12.03	-281	12.03	-679
12.04	-1007	12.04	537	12.04	62	12.04	777	12.04	2958	12.04	-293	12.04	-672
12.05	-1015	12.05	537	12.05	67	12.05	794	12.05	2975	12.05	-295	12.05	-673
12.06	-1021	12.06	536	12.06	78	12.06	810	12.06	2982	12.06	-302	12.06	-664
12.07	-1030	12.07	535	12.07	82	12.07	821	12.07	3003	12.07	-309	12.07	-667
12.07	-1031	12.07	536	12.07	83	12.07	835	12.07	3028	12.07	-318	12.07	-664
12.08	-1038	12.08	535	12.08	91	12.08	849	12.08	3046	12.08	-316	12.08	-671
12.09	-1047	12.09	536	12.09	92	12.09	857	12.09	3074	12.09	-316	12.09	-673
12.1	-1046	12.1	535	12.1	102	12.1	873	12.1	3093	12.1	-316	12.1	-682
12.11	-1053	12.11	537	12.11	98	12.11	881	12.11	3111	12.11	-317	12.11	-681
12.12	-1064	12.12	537	12.12	101	12.12	892	12.12	3132	12.12	-311	12.12	-685
12.13	-1076	12.13	535	12.13	110	12.13	904	12.13	3153	12.13	-310	12.13	-696
12.13	-1072	12.13	529	12.13	107	12.13	905	12.13	3168	12.13	-297	12.13	-699
12.14	-1069	12.14	528	12.14	109	12.14	913	12.14	3179	12.14	-284	12.14	-707
12.15	-1078	12.15	528	12.15	100	12.15	912	12.15	3186	12.15	-270	12.15	-720
12.16	-1091	12.16	528	12.16	103	12.16	912	12.16	3193	12.16	-254	12.16	-722
12.17	-1101	12.17	526	12.17	100	12.17	913	12.17	3192	12.17	-236	12.17	-737
12.18	-1106	12.18	528	12.18	93	12.18	908	12.18	3191	12.18	-219	12.18	-739
12.18	-1108	12.18	527	12.18	93	12.18	906	12.18	3189	12.18	-195	12.18	-740
12.19	-1116	12.19	521	12.19	82	12.19	898	12.19	3185	12.19	-176	12.19	-747
12.2	-1116	12.2	522	12.2	83	12.2	891	12.2	3176	12.2	-153	12.2	-748
12.21	-1122	12.21	521	12.21	81	12.21	885	12.21	3166	12.21	-129	12.21	-756
12.22	-1124	12.22	520	12.22	74	12.22	875	12.22	3154	12.22	-116	12.22	-760
12.23	-1132	12.23	520	12.23	71	12.23	864	12.23	3138	12.23	-92	12.23	-756
12.23	-1137	12.23	522	12.23	62	12.23	857	12.23	3124	12.23	-76	12.23	-757
12.24	-1137	12.24	520	12.24	54	12.24	848	12.24	3111	12.24	-64	12.24	-757
12.25	-1140	12.25	524	12.25	45	12.25	842	12.25	3100	12.25	-55	12.25	-756
12.26	-1145	12.26	521	12.26	39	12.26	834	12.26	3083	12.26	-43	12.26	-752
12.27	-1145	12.27	522	12.27	34	12.27	826	12.27	3067	12.27	-38	12.27	-750
12.27	-1147	12.27	520	12.27	29	12.27	816	12.27	3053	12.27	-30	12.27	-748
12.28	-1146	12.28	520	12.28	24	12.28	810	12.28	3037	12.28	-28	12.28	-739
12.29	-1147	12.29	523	12.29	23	12.29	802	12.29	3024	12.29	-28	12.29	-735
12.3	-1147	12.3	522	12.3	14	12.3	800	12.3	3014	12.3	-34	12.3	-732
12.31	-1145	12.31	521	12.31	4	12.31	797	12.31	3002	12.31	-37	12.31	-726
12.32	-1148	12.32	521	12.32	-4	12.32	795	12.32	2991	12.32	-48	12.32	-720
12.32	-1149	12.32	521	12.32	-9	12.32	790	12.32	2982	12.32	-53	12.32	-719
12.33	-1138	12.33	520	12.33	-8	12.33	782	12.33	2971	12.33	-59	12.33	-709
12.34	-1139	12.34	522	12.34	-18	12.34	781	12.34	2958	12.34	-71	12.34	-710
12.35	-1140	12.35	520	12.35	-25	12.35	773	12.35	2949	12.35	-75	12.35	-710
12.36	-1132	12.36	520	12.36	-36	12.36	765	12.36	2934	12.36	-83	12.36	-711
12.37	-1129	12.37	521	12.37	-37	12.37	758	12.37	2924	12.37	-93	12.37	-701
12.38	-1131	12.38	513	12.38	-43	12.38	757	12.38	2916	12.38	-105	12.38	-703
12.38	-1131	12.38	522	12.38	-54	12.38	749	12.38	2903	12.38	-116	12.38	-702
12.39	-1123	12.39	521	12.39	-58	12.39	744	12.39	2895	12.39	-120	12.39	-700
12.4	-1125	12.4	522	12.4	-65	12.4	737	12.4	2886	12.4	-128	12.4	-702
12.41	-1115	12.41	521	12.41	-74	12.41	735	12.41	2870	12.41	-138	12.41	-700
12.42	-1117	12.42	521	12.42	-88	12.42	725	12.42	2864	12.42	-153	12.42	-701
12.43	-1114	12.43	521	12.43	-95	12.43	722	12.43	2856	12.43	-166	12.43	-709
12.43	-1118	12.43	522	12.43	-103	12.43	717	12.43	2845	12.43	-178	12.43	-711
12.44	-1111	12.44	518	12.44	-112	12.44	710	12.44	2832	12.44	-193	12.44	-710
12.45	-1108	12.45	518	12.45	-126	12.45	703	12.45	2832	12.45	-207	12.45	-717
12.46	-1107	12.46	514	12.46	-135	12.46	695	12.46	2824	12.46	-222	12.46	-719
12.47	-1116	12.47	513	12.47	-139	12.47	694	12.47	2815	12.47	-237	12.47	-725
12.48	-1117	12.48	514	12.48	-152	12.48	688	12.48	2810	12.48	-252	12.48	-727
12.48	-1115	12.48	513	12.48	-161	12.48	678	12.48	2804	12.48	-276	12.48	-735
12.49	-1116	12.49	505	12.49	-170	12.49	674	12.49	2801	12.49	-293	12.49	-733
12.5	-1116	12.5	506	12.5	-186	12.5	666	12.5	2805	12.5	-307	12.5	-742
12.51	-1123	12.51	505	12.51	-193	12.51	665	12.51	2803	12.51	-322	12.51	-746
12.52	-1127	12.52	496	12.52	-201	12.52	658	12.52	2810	12.52	-340	12.52	-750
12.52	-1131	12.52	496	12.52	-208	12.52	651	12.52	2811	12.52	-356	12.52	-753
12.53	-1133	12.53	489	12.53	-217	12.53	646	12.53	2817	12.53	-372	12.53	-762
12.54	-1140	12.54	491	12.54	-226	12.54	641	12.54	2818	12.54	-384	12.54	-757
12.55	-1142	12.55	483	12.55	-230	12.55	634	12.55	2827	12.55	-392	12.55	-763
12.56	-1146	12.56	481	12.56	-236	12.56	633	12.56	2835	12.56	-402	12.56	-764
12.57	-1151	12.57	483	12.57	-240	12.57	626	12.57	2843	12.57	-409	12.57	-766
12.57	-1148	12.57	477	12.57	-251	12.57	618	12.57	2850	12.57	-423	12.57	-766
12.58	-1148	12.58	476	12.58	-256	12.58	616	12.58	2850	12.58	-423	12.58	-766
12.59	-1157	12.59	476	12.59	-257	12.59	615	12.59	2857	12.59	-424	12.59	-766
12.6	-1155	12.6	479	12.6	-259	12.6	608	12.6	2857	12.6	-426	12.6	-766
12.61	-1155	12.61	481	12.61	-258	12.61	608	12.61	2859	12.61	-426	12.61	-765
12.62	-1157	12.62	481	12.62	-257	12.62	602	12.62	2865	12.62	-424	12.62	-757
12.63	-1163	12.63	482	12.63	-256	12.63	601	12.63	2865	12.63	-419	12.63	-760
12.63	-1163	12.63	483	12.63	-258	12.63	594	12.63	2865	12.63	-409	12.63	-758
12.64	-1165	12.64	482	12.64	-258	12.64	593	12.64	2863	12.64	-408	12.64	-760
12.65	-1166	12.65	490	12.65	-258	12.65	586	12.65	2865	12.65	-398	12.65	-756
12.66	-1160	12.66	489	12.66	-255	12.66	579	12.66	2865	12.66	-388	12.66	-758
12.67	-1155	12.67	497	12.67	-251	12.67	579	12.67	2863	12.67	-377	12.67	-756
12.68	-1155	12.68	499	12.68	-242	12.68	571	12.68	2858	12.68	-371	12.68	-759
12.68	-1154	12.68	497	12.68	-240	12.68	569	12.68	2851	12.68	-363	12.68	-757
12.69	-1158	12.69	499	12.69	-236	12.69	571	12.69	2850	12.69	-355	12.69	-756
12.7	-1155	12.7	503	12.7	-227	12.7	571	12.7	2845	12.7	-348	12.7	-748
12.71	-1146	12.71	502	12.71	-222	12.71	571	12.71	2836	12.71	-340	12.71	-750
12.72	-1144	12.72	507	12.72	-220	12.72	572	12.72	2835	12.72	-331	12.72	-746
12.73	-1139	12.73	504	12.73	-207	12.73	571	12.73	2820	12.73	-322	12.73	-744
12.73	-1138	12.73	505	12.73	-202	12.73	578	12.73	2811	12.73	-315	12.73	-742
12.74	-1133	12.74	506	12.74	-193	12.74	578	12.74	2802	12.74	-317	12.74	-747
12.75	-1132	12.75	503	12.75	-192	12.75	578	12.75	2794	12.75	-307	12.75	-735
12.76	-1131	12.76	506	12.76	-184	12.76	585	12.76	2779	12.76	-301	12.76	-733
12.77	-1125	12.77	504	12.77	-179	12.77	592	12.77	2769	12.77	-294	12.77	-736
12.77	-1128	12.77	496	12.77	-171	12.77	595	12.77	2762	12.77	-291	12.77	-726
12.78	-1123	12.78	497	12.78	-159	12.78	602	12.78	2754	12.78	-283	12.78	-729
12.79	-1124	12.79	497	12.79	-157	12.79	606	12.79	2748	12.79	-276	12.79	-726
12.8	-1114	12.8	491	12.8	-148	12.8	610	12.8	2740	12.8	-275	12.8	-719
12.81	-1117	12.81	490	12.81	-145	12.81	618	12.81	2728	12.81	-273	12.81	-731
12.82	-1109	12.82	491	12.82	-141	12.82	617	12.82	2723	12.82	-267	12.82	-721
12.82	-1110	12.82	487	12.82	-134	12.82	626	12.82	2719	12.82	-266	12.82	-722
12.83	-1109	12.83	482	12.83	-124	12.83	626	12.83	2711	12.83	-269	12.83	-727
12.84	-1109	12.84	479	12.84	-127	12.84	632	12.84	2710	12.84	-260	12.84	-729
12.85	-1109	12.85	476	12.85	-118	12.85	639	12.85	2702	12.85	-262	12.85	-728
12.86	-1102	12.86	473	12.86	-117	12.86	640	12.86	2701	12.86	-260	12.86	-727
12.87	-1104	12.87	474	12.87	-119	12.87	648	12.87	2692	12.87	-253	12.87	-736
12.88	-1102	12.88	467	12.88	-111	12.88	650	12.88	2692	12.88	-253	12.88	-735
12.88	-1109	12.88	467	12.88	-110	12.88	658	12.88	2685	12.88	-254	12.88	-737
12.89	-1110	12.89	457	12.89	-106	12.89	657	12.89	2687	12.89	-252	12.89	-742
12.9	-1111	12.9	458	12.9	-101	12.9	663	12.9	2688	12.9	-253	12.9	-745
12.91	-1107	12.91	453	12.91	-97	12.91	667	12.91	2680	12.91	-255	12.91	-751
12.92	-1116	12.92	450	12.92	-93	12.92	672	12.92	2677	12.92	-244	12.92	-753
12.93	-1117	12.93	447	12.93	-94	12.93	675	12.93	2675	12.93	-245	12.93	-756
12.93	-1118	12.93	444	12.93	-86	12.93	680	12.93	2679	12.93	-245	12.93	-758
12.94	-1124	12.94	445	12.94	-79	12.94	681	12.94	2679	12.94	-256	12.94	-768
12.95	-1128	12.95	444	12.95	-79	12.95	687	12.95	2670	12.95	-255	12.95	-768
12.96	-1132	12.96	443	12.96	-78	12.96	685	12.96	2675	12.96	-256	12.96	-776
12.97	-1132	12.97	443	12.97	-73	12.97	687	12.97	2678	12.97	-262	12.97	-773
12.98	-1136	12.98	445	12.98	-71	12.98	695	12.98	2680	12.98	-270	12.98	-781
12.98	-1142	12.98	442	12.98	-62	12.98	694	12.98	2678	12.98	-271	12.98	-779
12.99	-1147	12.99	436	12.99	-55	12.99	695	12.99	2687	12.99	-277	12.99	-789
13	-1151	13	437	13	-56	13	700	13	2686	13	-280	13	-796
13.01	-1155	13.01	436	13.01	-57	13.01	701	13.01	2695	13.01	-286	13.01	-797
13.02	-1156	13.02	437	13.02	-47	13.02	700	13.02	2693	13.02	-296	13.02	-807
13.02	-1163	13.02	435	13.02	-39	13.02	701	13.02	2702	13.02	-300	13.02	-807
13.03	-1173	13.03	436	13.03	-34	13.03	708	13.03	2706	13.03	-307	13.03	-808
13.04	-1179	13.04	444	13.04	-35	13.04	709	13.04	2709	13.04	-310	13.04	-889
13.05	-1181	13.05	441	13.05	-25	13.05	708	13.05	2712	13.05	-316	13.05	-887
13.06	-1182	13.06	442	13.06	-18	13.06	703	13.06	2718	13.06	-320	13.06	-893
13.07	-1186	13.07	444	13.07	-17	13.07	701	13.07	2726	13.07	-324	13.07	-894
13.07	-1188	13.07	443	13.07	-8	13.07	702	13.07	2733	13.07	-330	13.07	-901
13.08	-1193	13.08	446	13.08	-10	13.08	704	13.08	2734	13.08	-337	13.08	-902
13.09	-1193	13.09	450	13.09	-3	13.09	700	13.09	2739	13.09	-336	13.09	-901
13.1	-1193	13.1	452	13.1	-1	13.1	694	13.1	2741	13.1	-345	13.1	-903
13.11	-1202	13.11	453	13.11	-3	13.11	691	13.11	2739	13.11	-344	13.11	-900
13.12	-1201	13.12	452	13.12	1	13.12	687	13.12	2749	13.12	-344	13.12	-910
13.13	-1201	13.13	450	13.13	5	13.13	680	13.13	2748	13.13	-352	13.13	-902
13.13	-1209	13.13	452	13.13	6	13.13	675	13.13	2756	13.13	-353	13.13	-903
13.14	-1210	13.14	452	13.14	14	13.14	665	13.14	2757	13.14	-350	13.14	-900
13.15	-1210	13.15	459	13.15	16	13.15	656	13.15	2764	13.15	-353	13.15	-910
13.16	-1211	13.16	459	13.16	13	13.16	656	13.16	2764	13.16	-354	13.16	-911
13.17	-1209	13.17	458	13.17	12	13.17	649	13.17	2765	13.17	-346	13.17	-901
13.18	-1216	13.18	456	13.18	16	13.18	648	13.18	2773	13.18	-347	13.18	-898
13.18	-1217	13.18	451	13.18	14	13.18	641	13.18	2772	13.18	-344	13.18	-902
13.19	-1215	13.19	452	13.19	14	13.19	635	13.19	2773	13.19	-345	13.19	-899
13.2	-1217	13.2	452	13.2	16	13.2	624	13.2	2779	13.2	-344	13.2	-900
13.21	-1223	13.21	461	13.21	14	13.21	625	13.21	2782	13.21	-347	13.21	-901
13.22	-1224	13.22	452	13.22	15	13.22	616	13.22	2780	13.22	-346	13.22	-892
13.23	-1226	13.23	461	13.23	12	13.23	610	13.23	2788	13.23	-347	13.23	-892
13.23	-1226	13.23	457	13.23	13	13.23	601	13.23	2788	13.23	-346	13.23	-886
13.24	-1224	13.24	460	13.24	16	13.24	593	13.24	2788	13.24	-347	13.24	-886
13.25	-1223	13.25	458	13.25	12	13.25	593	13.25	2788	13.25	-351	13.25	-802
13.26	-1231	13.26	460	13.26	12	13.26	585	13.26	2787	13.26	-353	13.26	-805
13.27	-1240	13.27	458	13.27	14	13.27	577	13.27	2792	13.27	-358	13.27	-797
13.27	-1241	13.27	458	13.27	3	13.27	580	13.27	2786	13.27	-368	13.27	-789
13.28	-1243	13.28	459	13.28	6	13.28	569	13.28	2786	13.28	-376	13.28	-783
13.29	-1247	13.29	461	13.29	6	13.29	570	13.29	2787	13.29	-386	13.29	-771
13.3	-1252	13.3	457	13.3	0	13.3	561	13.3	2787	13.3	-393	13.3	-761
13.31	-1252	13.31	457	13.31	-2	13.31	557	13.31	2786	13.31	-407	13.31	-758
13.32	-1257	13.32	457	13.32	-10	13.32	554	13.32	2787	13.32	-416	13.32	-748
13.32	-1262	13.32	450	13.32	-10	13.32	549	13.32	2779	13.32	-432	13.32	-739
13.33	-1265	13.33	450	13.33	-8	13.33	549	13.33	2780	13.33	-441	13.33	-736
13.34	-1263	13.34	450	13.34	-12	13.34	551	13.34	2778	13.34	-456	13.34	-734
13.35	-1267	13.35	452	13.35	-16	13.35	548	13.35	2780	13.35	-465	13.35	-736
13.36	-1263	13.36	450	13.36	-17	13.36	548	13.36	2774	13.36	-478	13.36	-733
13.37	-1272	13.37	452	13.37	-15	13.37	550	13.37	2773	13.37	-485	13.37	-733
13.38	-1272	13.38	450	13.38	-17	13.38	550	13.38	2771	13.38	-491	13.38	-743
13.38	-1273	13.38	452	13.38	-27	13.38	550	13.38	2771	13.38	-500	13.38	-751
13.39	-1268	13.39	451	13.39	-27	13.39	551	13.39	2765	13.39	-511	13.39	-752
13.4	-1271	13.4	450	13.4	-26	13.4	555	13.4	2762	13.4	-515	13.4	-766
13.41	-1270	13.41	451	13.41	-34	13.41	554	13.41	2762	13.41	-521	13.41	-782
13.42	-1273	13.42	453	13.42	-34	13.42	562	13.42	2763	13.42	-526	13.42	-793
13.43	-1269	13.43	452	13.43	-38	13.43	560	13.43	2762	13.43	-529	13.43	-805
13.43	-1271	13.43	443	13.43	-37	13.43	564	13.43	2762	13.43	-531	13.43	-807
13.44	-1265	13.44	441	13.44	-40	13.44	570	13.44	2764	13.44	-531	13.44	-885
13.45	-1262	13.45	442	13.45	-47	13.45	571	13.45	2773	13.45	-530	13.45	-893
13.46	-1262	13.46	440	13.46	-52	13.46	569	13.46	2772	13.46	-530	13.46	-904
13.47	-1258	13.47	435	13.47	-55	13.47	577	13.47	2781	13.47	-529	13.47	-911
13.48	-1251	13.48	433	13.48	-60	13.48	577	13.48	2781	13.48	-531	13.48	-912
13.48	-1248	13.48	434	13.48	-60	13.48	577	13.48	2780	13.48	-522	13.48	-917
13.49	-1241	13.49	436	13.49	-64	13.49	577	13.49	2788	13.49	-520	13.49	-917
13.5	-1240	13.5	436	13.5	-71	13.5	584	13.5	2788	13.5	-524	13.5	-918
13.51	-1231	13.51	426	13.51	-78	13.51	585	13.51	2797	13.51	-509	13.51	-924
13.52	-1235	13.52	426	13.52	-77	13.52	586	13.52	2795	13.52	-516	13.52	-926
13.52	-1227	13.52	427	13.52	-79	13.52	585	13.52	2794	13.52	-507	13.52	-925
13.53	-1225	13.53	429	13.53	-89	13.53	585	13.53	2795	13.53	-508	13.53	-925
13.54	-1218	13.54	429	13.54	-89	13.54	587	13.54	2795	13.54	-500	13.54	-927
13.55	-1219	13.55	428	13.55	-88	13.55	586	13.55	2795	13.55	-500	13.55	-916
13.56	-1217	13.56	424	13.56	-90	13.56	595	13.56	2797	13.56	-491	13.56	-918
13.57	-1210	13.57	427	13.57	-93	13.57	596	13.57	2788	13.57	-493	13.57	-914
13.57	-1202	13.57	427	13.57	-101	13.57	594	13.57	2786	13.57	-485	13.57	-909
13.58	-1202	13.58	422	13.58	-100	13.58	603	13.58	2781	13.58	-483	13.58	-900
13.59	-1203	13.59	419	13.59	-98	13.59	603	13.59	2773	13.59	-475	13.59	-894
13.6	-1191	13.6	418	13.6	-108	13.6	609	13.6	2768	13.6	-476	13.6	-825
13.61	-1196	13.61	417	13.61	-111	13.61	618	13.61	2756	13.61	-475	13.61	-806
13.62	-1192	13.62	418	13.62	-108	13.62	617	13.62	2755	13.62	-465	13.62	-789
13.63	-1190	13.63	419	13.63	-117	13.63	625	13.63	2751	13.63	-468	13.63	-778
13.63	-1187	13.63	420	13.63	-119	13.63	628	13.63	2741	13.63	-470	13.63	-760
13.64	-1186	13.64	418	13.64	-118	13.64	632	13.64	2741	13.64	-467	13.64	-746
13.65	-1182	13.65	420	13.65	-127	13.65	641	13.65	2734	13.65	-462	13.65	-728
13.66	-1179	13.66	411	13.66	-125	13.66	647	13.66	2731	13.66	-460	13.66	-711
13.67	-1175	13.67	410	13.67	-126	13.67	656	13.67	2726	13.67	-468	13.67	-699
13.68	-1172	13.68	412	13.68	-128	13.68	664	13.68	2727	13.68	-466	13.68	-688
13.68	-1175	13.68	412	13.68	-124	13.68	668	13.68	2724	13.68	-479	13.68	-685
13.69	-1168	13.69	416	13.69	-126	13.69	670	13.69	2718	13.69	-477	13.69	-672
13.7	-1172	13.7	416	13.7	-125	13.7	678	13.7	2718	13.7	-483	13.7	-666
13.71	-1167	13.71	415	13.71	-117	13.71	685	13.71	2719	13.71	-484	13.71	-666
13.72	-1167	13.72	419	13.72	-111	13.72	696	13.72	2718	13.72	-483	13.72	-664
13.73	-1164	13.73	418	13.73	-108	13.73	705	13.73	2720	13.73	-484	13.73	-671
13.73	-1164	13.73	416	13.73	-94	13.73	717	13.73	2718	13.73	-483	13.73	-682
13.74	-1162	13.74	425	13.74	-86	13.74	723	13.74	2718	13.74	-484	13.74	-686
13.75	-1155	13.75	427	13.75	-79	13.75	732	13.75	2719	13.75	-484	13.75	-700
13.76	-1156	13.76	434	13.76	-63	13.76	741	13.76	2720	13.76	-484	13.76	-711
13.77	-1153	13.77	447	13.77	-52	13.77	748	13.77	2719	13.77	-481	13.77	-724
13.77	-1154	13.77	457	13.77	-35	13.77	757	13.77	2726	13.77	-483	13.77	-734
13.78	-1166	13.78	469	13.78	-18	13.78	771	13.78	2726	13.78	-477	13.78	-750
13.79	-1164	13.79	481	13.79	2	13.79	780	13.79	2727	13.79	-479	13.79	-757
13.8	-1160	13.8	498	13.8	20	13.8	795	13.8	2734	13.8	-477	13.8	-764
13.81	-1157	13.81	519	13.81	40	13.81	809	13.81	2733	13.81	-467	13.81	-772
13.82	-1158	13.82	539	13.82	57	13.82	823	13.82	2741	13.82	-467	13.82	-780
13.82	-1166	13.82	560	13.82	76	13.82	839	13.82	2748	13.82	-469	13.82	-782
13.83	-1164	13.83	579	13.83	84	13.83	858	13.83	2760	13.83	-467	13.83	-790
13.84	-1165	13.84	599	13.84	98	13.84	880	13.84	2776	13.84	-462	13.84	-789
13.85	-1167	13.85	615	13.85	107	13.85	902	13.85	2797	13.85	-458	13.85	-790
13.86	-1165	13.86	630	13.86	114	13.86	924	13.86	2823	13.86	-459	13.86	-790
13.87	-1164	13.87	642	13.87	117	13.87	945	13.87	2857	13.87	-459	13.87	-788
13.88	-1170	13.88	656	13.88	115	13.88	971	13.88	2904	13.88	-458	13.88	-791
13.88	-1169	13.88	664	13.88	115	13.88	994	13.88	2967	13.88	-453	13.88	-782
13.89	-1172	13.89	667	13.89	118	13.89	1018	13.89	3049	13.89	-447	13.89	-779
13.9	-1171	13.9	663	13.9	121	13.9	1041	13.9	3166	13.9	-439	13.9	-783
13.91	-1173	13.91	665	13.91	130	13.91	1037	13.91	3323	13.91	-424	13.91	-771
13.92	-1171	13.92	665	13.92	147	13.92	1071	13.92	3523	13.92	-397	13.92	-765
13.93	-1171	13.93	658	13.93	169	13.93	1105	13.93	3798	13.93	-364	13.93	-758
13.93	-1172	13.93	656	13.93	198	13.93	1145	13.93	4162	13.93	-313	13.93	-743
13.94	-1171	13.94	650	13.94	235	13.94	1195	13.94	4654	13.94	-240	13.94	-732
13.95	-1173	13.95	649	13.95	289	13.95	1253	13.95	5271	13.95	-144	13.95	-716
13.96	-1165	13.96	646	13.96	348	13.96	1320	13.96	6116	13.96	-5	13.96	-700
13.97	-1166	13.97	654	13.97	414	13.97	1393	13.97	7220	13.97	181	13.97	-681
13.98	-1165	13.98	664	13.98	489	13.98	1473	13.98	8621	13.98	443	13.98	-665
13.98	-1159	13.98	683	13.98	570	13.98	1553	13.98	10365	13.98	803	13.98	-645
13.99	-1148	13.99	713	13.99	654	13.99	1635	13.99	12543	13.99	1258	13.99	-628
14	-1147	14	751	14	728	14	1714	14	15139	14	1908	14	-615
14.01	-1147	14.01	793	14.01	798	14.01	1784	14.01	18164	14.01	2767	14.01	-599
14.02	-1144	14.02	849	14.02	860	14.02	1841	14.02	21594	14.02	3888	14.02	-597
14.02	-1142	14.02	911	14.02	904	14.02	1883	14.02	25377	14.02	5297	14.02	-594
14.03	-1133	14.03	984	14.03	931	14.03	1908	14.03	29412	14.03	7087	14.03	-596
14.04	-1135	14.04	1056	14.04	935	14.04	1918	14.04	33564	14.04	9247	14.04	-596
14.05	-1126	14.05	1103	14.05	928	14.05	1909	14.05	37666	14.05	11832	14.05	-604
14.06	-1122	14.06	1180	14.06	908	14.06	1884	14.06	41531	14.06	14818	14.06	-613
14.07	-1125	14.07	1251	14.07	864	14.07	1840	14.07	44962	14.07	18174	14.07	-628
14.07	-1126	14.07	1317	14.07	805	14.07	1779	14.07	47823	14.07	21827	14.07	-634
14.08	-1124	14.08	1375	14.08	732	14.08	1711	14.08	49921	14.08	25673	14.08	-658
14.09	-1129	14.09	1418	14.09	653	14.09	1634	14.09	51206	14.09	29571	14.09	-674
14.1	-1136	14.1	1442	14.1	571	14.1	1553	14.1	51597	14.1	33339	14.1	-691
14.11	-1148	14.11	1455	14.11	487	14.11	1470	14.11	51102	14.11	36824	14.11	-706
14.12	-1151	14.12	1445	14.12	410	14.12	1386	14.12	49772	14.12	39856	14.12	-727
14.13	-1154	14.13	1420	14.13	332	14.13	1303	14.13	47722	14.13	42247	14.13	-744
14.13	-1163	14.13	1387	14.13	261	14.13	1223	14.13	45027	14.13	43914	14.13	-750
14.14	-1171	14.14	1330	14.14	201	14.14	1150	14.14	41895	14.14	44744	14.14	-757
14.15	-1181	14.15	1270	14.15	147	14.15	1084	14.15	38440	14.15	44753	14.15	-770
14.16	-1188	14.16	1203	14.16	98	14.16	1032	14.16	34803	14.16	43957	14.16	-773
14.17	-1197	14.17	1132	14.17	68	14.17	992	14.17	31154	14.17	42378	14.17	-781
14.18	-1200	14.18	1083	14.18	34	14.18	943	14.18	27601	14.18	40155	14.18	-780
14.18	-1207	14.18	1016	14.18	9	14.18	902	14.18	24235	14.18	37401	14.18	-781
14.19	-1212	14.19	950	14.19	-12	14.19	866	14.19	21103	14.19	34279	14.19	-785
14.2	-1216	14.2	890	14.2	-31	14.2	840	14.2	18286	14.2	30921	14.2	-780
14.21	-1218	14.21	835	14.21	-39	14.21	815	14.21	15788	14.21	27482	14.21	-781
14.22	-1222	14.22	785	14.22	-47	14.22	798	14.22	13574	14.22	24069	14.22	-782
14.23	-1223	14.23	741	14.23	-58	14.23	783	14.23	11704	14.23	20770	14.23	-782
14.23	-1225	14.23	707	14.23	-64	14.23	767	14.23	10103	14.23	17690	14.23	-788
14.24	-1226	14.24	679	14.24	-72	14.24	759	14.24	8784	14.24	14886	14.24	-781
14.25	-1225	14.25	653	14.25	-70	14.25	759	14.25	7693	14.25	12373	14.25	-784
14.26	-1223	14.26	634	14.26	-78	14.26	751	14.26	6788	14.26	10167	14.26	-774
14.27	-1227	14.27	614	14.27	-77	14.27	753	14.27	6056	14.27	8294	14.27	-778
14.27	-1233	14.27	600	14.27	-90	14.27	747	14.27	5470	14.27	6685	14.27	-775
14.28	-1235	14.28	591	14.28	-88	14.28	742	14.28	4994	14.28	5345	14.28	-777
14.29	-1233	14.29	582	14.29	-95	14.29	743	14.29	4641	14.29	4257	14.29	-778
14.3	-1233	14.3	571	14.3	-93	14.3	737	14.3	4344	14.3	3353	14.3	-766
14.31	-1233	14.31	566	14.31	-102	14.31	728	14.31	4100	14.31	2615	14.31	-761
14.32	-1233	14.32	566	14.32	-110	14.32	720	14.32	3910	14.32	2020	14.32	-761
14.32	-1234	14.32	562	14.32	-115	14.32	712	14.32	3746	14.32	1544	14.32	-752
14.33	-1232	14.33	557	14.33	-116	14.33	705	14.33	3617	14.33	1164	14.33	-748
14.34	-1232	14.34	549	14.34	-117	14.34	692	14.34	3507	14.34	893	14.34	-741
14.35	-1233	14.35	551	14.35	-126	14.35	682	14.35	3421	14.35	653	14.35	-733
14.36	-1235	14.36	551	14.36	-127	14.36	673	14.36	3345	14.36	459	14.36	-729
14.37	-1234	14.37	545	14.37	-122	14.37	659	14.37	3276	14.37	308	14.37	-721
14.38	-1236	14.38	543	14.38	-133	14.38	651	14.38	3214	14.38	183	14.38	-731
14.38	-1233	14.38	533	14.38	-132	14.38	643	14.38	3159	14.38	91	14.38	-727
14.39	-1234	14.39	535	14.39	-131	14.39	633	14.39	3115	14.39	25	14.39	-732
14.4	-1232	14.4	530	14.4	-134	14.4	629	14.4	3074	14.4	-41	14.4	-736
14.41	-1233	14.41	518	14.41	-141	14.41	628	14.41	3038	14.41	-98	14.41	-743
14.42	-1233	14.42	518	14.42	-142	14.42	619	14.42	3007	14.42	-146	14.42	-751
14.43	-1243	14.43	520	14.43	-142	14.43	614	14.43	2982	14.43	-181	14.43	-763
14.43	-1242	14.43	513	14.43	-131	14.43	610	14.43	2965	14.43	-217	14.43	-782
14.44	-1241	14.44	510	14.44	-133	14.44	613	14.44	2943	14.44	-240	14.44	-786
14.45	-1242	14.45	507	14.45	-134	14.45	603	14.45	2930	14.45	-263	14.45	-793
14.46	-1241	14.46	504	14.46	-132	14.46	604	14.46	2916	14.46	-281	14.46	-800
14.47	-1241	14.47	502	14.47	-128	14.47	598	14.47	2905	14.47	-302	14.47	-808
14.48	-1241	14.48	494	14.48	-125	14.48	595	14.48	2897	14.48	-315	14.48	-806
14.48	-1242	14.48	495	14.48	-126	14.48	588	14.48	2887	14.48	-328	14.48	-805
14.49	-1237	14.49	496	14.49	-119	14.49	586	14.49	2884	14.49	-338	14.49	-805
14.5	-1234	14.5	498	14.5	-117	14.5	587	14.5	2879	14.5	-338	14.5	-802
14.51	-1242	14.51	495	14.51	-115	14.51	580	14.51	2872	14.51	-345	14.51	-786
14.52	-1240	14.52	490	14.52	-108	14.52	578	14.52	2871	14.52	-346	14.52	-776
14.52	-1243	14.52	489	14.52	-105	14.52	571	14.52	2862	14.52	-346	14.52	-762
14.53	-1243	14.53	487	14.53	-110	14.53	572	14.53	2866	14.53	-346	14.53	-743
14.54	-1239	14.54	488	14.54	-108	14.54	572	14.54	2864	14.54	-337	14.54	-729
14.55	-1233	14.55	482	14.55	-109	14.55	564	14.55	2865	14.55	-333	14.55	-703
14.56	-1233	14.56	480	14.56	-110	14.56	563	14.56	2872	14.56	-331	14.56	-685
14.57	-1231	14.57	483	14.57	-112	14.57	555	14.57	2871	14.57	-323	14.57	-670
14.57	-1232	14.57	480	14.57	-103	14.57	557	14.57	2880	14.57	-311	14.57	-647
14.58	-1225	14.58	480	14.58	-109	14.58	550	14.58	2890	14.58	-304	14.58	-632
14.59	-1225	14.59	480	14.59	-107	14.59	551	14.59	2897	14.59	-290	14.59	-619
14.6	-1227	14.6	478	14.6	-101	14.6	551	14.6	2910	14.6	-285	14.6	-605
14.61	-1226	14.61	480	14.61	-99	14.61	550	14.61	2924	14.61	-270	14.61	-587
14.62	-1226	14.62	480	14.62	-108	14.62	541	14.62	2935	14.62	-260	14.62	-578
14.63	-1215	14.63	481	14.63	-111	14.63	543	14.63	2947	14.63	-250	14.63	-573
14.63	-1224	14.63	479	14.63	-101	14.63	541	14.63	2959	14.63	-234	14.63	-560
14.64	-1224	14.64	481	14.64	-100	14.64	542	14.64	2973	14.64	-224	14.64	-542
14.65	-1225	14.65	474	14.65	-99	14.65	542	14.65	2982	14.65	-205	14.65	-519
14.66	-1222	14.66	474	14.66	-93	14.66	542	14.66	2990	14.66	-194	14.66	-493
14.67	-1219	14.67	473	14.67	-90	14.67	543	14.67	2999	14.67	-176	14.67	-466
14.68	-1217	14.68	474	14.68	-92	14.68	536	14.68	3003	14.68	-166	14.68	-438
14.68	-1218	14.68	466	14.68	-87	14.68	535	14.68	3004	14.68	-151	14.68	-417
14.69	-1208	14.69	466	14.69	-86	14.69	539	14.69	3011	14.69	-145	14.69	-393
14.7	-1211	14.7	478	14.7	-85	14.7	543	14.7	3014	14.7	-138	14.7	-378
14.71	-1208	14.71	475	14.71	-77	14.71	542	14.71	3019	14.71	-129	14.71	-371
14.72	-1201	14.72	474	14.72	-68	14.72	543	14.72	3025	14.72	-122	14.72	-369
14.73	-1201	14.73	474	14.73	-63	14.73	543	14.73	3022	14.73	-121	14.73	-378
14.73	-1200	14.73	473	14.73	-45	14.73	542	14.73	3020	14.73	-116	14.73	-391
14.74	-1205	14.74	477	14.74	-34	14.74	551	14.74	3031	14.74	-113	14.74	-413
14.75	-1202	14.75	477	14.75	-11	14.75	550	14.75	3035	14.75	-115	14.75	-444
14.76	-1201	14.76	487	14.76	18	14.76	551	14.76	3037	14.76	-114	14.76	-476
14.77	-1203	14.77	496	14.77	51	14.77	555	14.77	3044	14.77	-116	14.77	-507
14.77	-1202	14.77	505	14.77	87	14.77	562	14.77	3046	14.77	-105	14.77	-543
14.78	-1203	14.78	519	14.78	128	14.78	572	14.78	3056	14.78	-105	14.78	-578
14.79	-1200	14.79	537	14.79	175	14.79	585	14.79	3057	14.79	-100	14.79	-614
14.8	-1205	14.8	560	14.8	229	14.8	607	14.8	3063	14.8	-90	14.8	-646
14.81	-1202	14.81	588	14.81	287	14.81	632	14.81	3062	14.81	-82	14.81	-676
14.82	-1201	14.82	618	14.82	344	14.82	669	14.82	3067	14.82	-72	14.82	-699
14.82	-1201	14.82	650	14.82	414	14.82	711	14.82	3067	14.82	-58	14.82	-724
14.83	-1203	14.83	680	14.83	483	14.83	765	14.83	3080	14.83	-46	14.83	-741
14.84	-1203	14.84	718	14.84	557	14.84	832	14.84	3084	14.84	-33	14.84	-757
14.85	-1203	14.85	754	14.85	636	14.85	914	14.85	3103	14.85	-18	14.85	-770
14.86	-1194	14.86	791	14.86	728	14.86	1010	14.86	3117	14.86	-5	14.86	-782
14.87	-1193	14.87	823	14.87	822	14.87	1097	14.87	3143	14.87	10	14.87	-790
14.88	-1192	14.88	854	14.88	930	14.88	1229	14.88	3183	14.88	25	14.88	-797
14.88	-1186	14.88	884	14.88	1051	14.88	1386	14.88	3233	14.88	33	14.88	-800
14.89	-1186	14.89	915	14.89	1140	14.89	1570	14.89	3307	14.89	40	14.89	-808
14.9	-1179	14.9	949	14.9	1272	14.9	1778	14.9	3413	14.9	50	14.9	-807
14.91	-1179	14.91	982	14.91	1397	14.91	2012	14.91	3560	14.91	51	14.91	-807
14.92	-1172	14.92	1023	14.92	1507	14.92	2276	14.92	3758	14.92	63	14.92	-806
14.93	-1173	14.93	1072	14.93	1601	14.93	2571	14.93	4029	14.93	75	14.93	-806
14.93	-1173	14.93	1093	14.93	1677	14.93	2887	14.93	4403	14.93	93	14.93	-800
14.94	-1171	14.94	1155	14.94	1716	14.94	3212	14.94	4893	14.94	116	14.94	-796
14.95	-1172	14.95	1216	14.95	1722	14.95	3549	14.95	5506	14.95	154	14.95	-801
14.96	-1175	14.96	1278	14.96	1698	14.96	3872	14.96	6309	14.96	199	14.96	-792
14.97	-1177	14.97	1334	14.97	1632	14.97	4163	14.97	7295	14.97	277	14.97	-789
14.98	-1170	14.98	1384	14.98	1537	14.98	4412	14.98	8451	14.98	381	14.98	-789
14.98	-1171	14.98	1425	14.98	1421	14.98	4604	14.98	9753	14.98	530	14.98	-790
14.99	-1173	14.99	1448	14.99	1281	14.99	4715	14.99	11209	14.99	734	14.99	-788
15	-1181	15	1456	15	1128	15	4752	15	12735	15	1009	15	-789
15.01	-1181	15.01	1445	15.01	1006	15.01	4696	15.01	14246	15.01	1366	15.01	-782
15.02	-1182	15.02	1416	15.02	856	15.02	4564	15.02	15705	15.02	1860	15.02	-781
15.02	-1181	15.02	1367	15.02	716	15.02	4362	15.02	16945	15.02	2494	15.02	-782
15.03	-1191	15.03	1306	15.03	587	15.03	4099	15.03	17967	15.03	3290	15.03	-790
15.04	-1190	15.04	1230	15.04	477	15.04	3802	15.04	18666	15.04	4255	15.04	-790
15.05	-1188	15.05	1152	15.05	379	15.05	3476	15.05	19007	15.05	5362	15.05	-790
15.06	-1195	15.06	1078	15.06	297	15.06	3145	15.06	18970	15.06	6643	15.06	-787
15.07	-1195	15.07	1025	15.07	228	15.07	2819	15.07	18574	15.07	8035	15.07	-790
15.07	-1197	15.07	957	15.07	174	15.07	2511	15.07	17859	15.07	9456	15.07	-794
15.08	-1197	15.08	890	15.08	130	15.08	2227	15.08	16890	15.08	10872	15.08	-790
15.09	-1195	15.09	831	15.09	97	15.09	1980	15.09	15746	15.09	12184	15.09	-788
15.1	-1196	15.1	784	15.1	75	15.1	1763	15.1	14443	15.1	13289	15.1	-796
15.11	-1195	15.11	744	15.11	60	15.11	1577	15.11	13095	15.11	14155	15.11	-790
15.12	-1193	15.12	715	15.12	45	15.12	1423	15.12	11779	15.12	14711	15.12	-789
15.13	-1194	15.13	689	15.13	38	15.13	1296	15.13	10505	15.13	14918	15.13	-798
15.13	-1194	15.13	673	15.13	29	15.13	1197	15.13	9324	15.13	14761	15.13	-798
15.14	-1189	15.14	661	15.14	28	15.14	1116	15.14	8292	15.14	14273	15.14	-802
15.15	-1188	15.15	657	15.15	27	15.15	1049	15.15	7374	15.15	13503	15.15	-799
15.16	-1188	15.16	654	15.16	27	15.16	1029	15.16	6581	15.16	12533	15.16	-799
15.17	-1187	15.17	657	15.17	28	15.17	989	15.17	5922	15.17	11382	15.17	-798
15.18	-1186	15.18	655	15.18	39	15.18	960	15.18	5383	15.18	10147	15.18	-798
15.18	-1179	15.18	659	15.18	39	15.18	939	15.18	4955	15.18	8887	15.18	-804
15.19	-1182	15.19	654	15.19	34	15.19	925	15.19	4628	15.19	7674	15.19	-806
15.2	-1186	15.2	653	15.2	28	15.2	914	15.2	4356	15.2	6516	15.2	-806
15.21	-1187	15.21	655	15.21	30	15.21	912	15.21	4142	15.21	5462	15.21	-808
15.22	-1187	15.22	652	15.22	21	15.22	912	15.22	3975	15.22	4559	15.22	-805
15.23	-1187	15.23	643	15.23	15	15.23	912	15.23	3851	15.23	3763	15.23	-804
15.23	-1187	15.23	636	15.23	4	15.23	922	15.23	3746	15.23	3086	15.23	-807
15.24	-1185	15.24	635	15.24	-7	15.24	920	15.24	3666	15.24	2527	15.24	-807
15.25	-1188	15.25	622	15.25	-18	15.25	926	15.25	3605	15.25	2070	15.25	-857
15.26	-1188	15.26	616	15.26	-35	15.26	933	15.26	3554	15.26	1700	15.26	-888
15.27	-1193	15.27	607	15.27	-45	15.27	942	15.27	3512	15.27	1406	15.27	-885
15.27	-1195	15.27	601	15.27	-58	15.27	949	15.27	3480	15.27	1172	15.27	-890
15.28	-1192	15.28	591	15.28	-68	15.28	951	15.28	3450	15.28	1010	15.28	-893
15.29	-1194	15.29	588	15.29	-77	15.29	957	15.29	3420	15.29	865	15.29	-900
15.3	-1195	15.3	581	15.3	-85	15.3	948	15.3	3392	15.3	742	15.3	-902
15.31	-1193	15.31	580	15.31	-88	15.31	948	15.31	3362	15.31	644	15.31	-905
15.32	-1195	15.32	574	15.32	-87	15.32	941	15.32	3330	15.32	561	15.32	-904
15.32	-1192	15.32	566	15.32	-88	15.32	926	15.32	3298	15.32	489	15.32	-903
15.33	-1200	15.33	567	15.33	-87	15.33	919	15.33	3262	15.33	423	15.33	-910
15.34	-1203	15.34	564	15.34	-89	15.34	902	15.34	3230	15.34	365	15.34	-910
15.35	-1200	15.35	564	15.35	-80	15.35	894	15.35	3197	15.35	310	15.35	-910
15.36	-1200	15.36	565	15.36	-80	15.36	881	15.36	3165	15.36	265	15.36	-918
15.37	-1200	15.37	561	15.37	-69	15.37	873	15.37	3135	15.37	214	15.37	-916
15.38	-1200	15.38	563	15.38	-61	15.38	862	15.38	3111	15.38	172	15.38	-916
15.38	-1202	15.38	566	15.38	-45	15.38	854	15.38	3083	15.38	133	15.38	-916
15.39	-1203	15.39	565	15.39	-40	15.39	849	15.39	3063	15.39	93	15.39	-923
15.4	-1203	15.4	566	15.4	-35	15.4	848	15.4	3042	15.4	56	15.4	-924
15.41	-1203	15.41	573	15.41	-25	15.41	850	15.41	3026	15.41	29	15.41	-924
15.42	-1203	15.42	582	15.42	-18	15.42	850	15.42	3012	15.42	-8	15.42	-923
15.43	-1208	15.43	581	15.43	-9	15.43	850	15.43	3000	15.43	-39	15.43	-918
15.43	-1208	15.43	589	15.43	-1	15.43	851	15.43	2992	15.43	-64	15.43	-920
15.44	-1208	15.44	592	15.44	7	15.44	859	15.44	2990	15.44	-86	15.44	-907
15.45	-1210	15.45	601	15.45	16	15.45	872	15.45	2984	15.45	-111	15.45	-911
15.46	-1210	15.46	609	15.46	22	15.46	883	15.46	2984	15.46	-130	15.46	-901
15.47	-1209	15.47	616	15.47	32	15.47	900	15.47	2992	15.47	-145	15.47	-890
15.48	-1213	15.48	614	15.48	40	15.48	916	15.48	2999	15.48	-165	15.48	-810
15.48	-1216	15.48	619	15.48	44	15.48	929	15.48	3015	15.48	-176	15.48	-797
15.49	-1209	15.49	625	15.49	59	15.49	949	15.49	3041	15.49	-191	15.49	-784
15.5	-1209	15.5	625	15.5	68	15.5	971	15.5	3073	15.5	-199	15.5	-764
15.51	-1208	15.51	626	15.51	76	15.51	996	15.51	3109	15.51	-207	15.51	-746
15.52	-1203	15.52	625	15.52	83	15.52	1019	15.52	3157	15.52	-215	15.52	-733
15.52	-1201	15.52	635	15.52	96	15.52	1041	15.52	3214	15.52	-217	15.52	-716
15.53	-1194	15.53	635	15.53	104	15.53	1036	15.53	3284	15.53	-214	15.53	-698
15.54	-1187	15.54	636	15.54	116	15.54	1053	15.54	3366	15.54	-207	15.54	-687
15.55	-1179	15.55	640	15.55	126	15.55	1075	15.55	3455	15.55	-200	15.55	-674
15.56	-1165	15.56	642	15.56	138	15.56	1091	15.56	3550	15.56	-181	15.56	-664
15.57	-1154	15.57	648	15.57	149	15.57	1105	15.57	3654	15.57	-155	15.57	-657
15.57	-1138	15.57	657	15.57	163	15.57	1114	15.57	3752	15.57	-112	15.57	-652
15.58	-1130	15.58	672	15.58	179	15.58	1121	15.58	3843	15.58	-64	15.58	-651
15.59	-1117	15.59	679	15.59	196	15.59	1122	15.59	3919	15.59	2	15.59	-651
15.6	-1109	15.6	691	15.6	221	15.6	1122	15.6	3972	15.6	69	15.6	-650
15.61	-1100	15.61	702	15.61	251	15.61	1115	15.61	4014	15.61	160	15.61	-659
15.62	-1091	15.62	723	15.62	289	15.62	1107	15.62	4027	15.62	251	15.62	-667
15.63	-1086	15.63	733	15.63	336	15.63	1095	15.63	4014	15.63	352	15.63	-675
15.63	-1084	15.63	757	15.63	390	15.63	1084	15.63	3982	15.63	445	15.63	-688
15.64	-1083	15.64	779	15.64	457	15.64	1072	15.64	3934	15.64	535	15.64	-704
15.65	-1085	15.65	807	15.65	534	15.65	1059	15.65	3868	15.65	609	15.65	-716
15.66	-1090	15.66	843	15.66	608	15.66	1053	15.66	3788	15.66	665	15.66	-735
15.67	-1093	15.67	884	15.67	693	15.67	1052	15.67	3701	15.67	705	15.67	-748
15.68	-1101	15.68	936	15.68	771	15.68	1060	15.68	3613	15.68	713	15.68	-767
15.68	-1112	15.68	994	15.68	837	15.68	1072	15.68	3530	15.68	706	15.68	-781
15.69	-1116	15.69	1059	15.69	893	15.69	1097	15.69	3455	15.69	674	15.69	-793
15.7	-1130	15.7	1102	15.7	932	15.7	1133	15.7	3382	15.7	626	15.7	-808
15.71	-1140	15.71	1188	15.71	951	15.71	1184	15.71	3320	15.71	557	15.71	-802
15.72	-1149	15.72	1265	15.72	956	15.72	1247	15.72	3260	15.72	485	15.72	-885
15.73	-1156	15.73	1340	15.73	952	15.73	1317	15.73	3218	15.73	403	15.73	-898
15.73	-1169	15.73	1411	15.73	936	15.73	1395	15.73	3182	15.73	319	15.73	-904
15.74	-1179	15.74	1463	15.74	930	15.74	1475	15.74	3153	15.74	234	15.74	-901
15.75	-1188	15.75	1498	15.75	921	15.75	1551	15.75	3131	15.75	159	15.75	-913
15.76	-1194	15.76	1518	15.76	927	15.76	1625	15.76	3113	15.76	87	15.76	-909
15.77	-1202	15.77	1526	15.77	949	15.77	1687	15.77	3099	15.77	32	15.77	-909
15.77	-1208	15.77	1510	15.77	1000	15.77	1735	15.77	3095	15.77	-24	15.77	-910
15.78	-1209	15.78	1484	15.78	1058	15.78	1776	15.78	3092	15.78	-73	15.78	-909
15.79	-1215	15.79	1449	15.79	1129	15.79	1805	15.79	3092	15.79	-115	15.79	-908
15.8	-1224	15.8	1416	15.8	1233	15.8	1836	15.8	3090	15.8	-149	15.8	-909
15.81	-1225	15.81	1374	15.81	1343	15.81	1873	15.81	3098	15.81	-183	15.81	-911
15.82	-1233	15.82	1345	15.82	1452	15.82	1929	15.82	3099	15.82	-206	15.82	-909
15.82	-1233	15.82	1323	15.82	1544	15.82	2006	15.82	3108	15.82	-228	15.82	-904
15.83	-1239	15.83	1316	15.83	1616	15.83	2120	15.83	3113	15.83	-244	15.83	-903
15.84	-1239	15.84	1323	15.84	1654	15.84	2285	15.84	3129	15.84	-261	15.84	-901
15.85	-1248	15.85	1348	15.85	1656	15.85	2495	15.85	3148	15.85	-267	15.85	-904
15.86	-1247	15.86	1379	15.86	1616	15.86	2748	15.86	3170	15.86	-268	15.86	-902
15.87	-1247	15.87	1419	15.87	1540	15.87	3036	15.87	3207	15.87	-276	15.87	-905
15.88	-1248	15.88	1452	15.88	1441	15.88	3344	15.88	3250	15.88	-276	15.88	-902
15.88	-1256	15.88	1482	15.88	1323	15.88	3653	15.88	3307	15.88	-267	15.88	-902
15.89	-1256	15.89	1504	15.89	1185	15.89	3937	15.89	3373	15.89	-251	15.89	-901
15.9	-1256	15.9	1510	15.9	1056	15.9	4168	15.9	3451	15.9	-231	15.9	-905
15.91	-1263	15.91	1499	15.91	942	15.91	4341	15.91	3533	15.91	-198	15.91	-902
15.92	-1262	15.92	1466	15.92	821	15.92	4429	15.92	3630	15.92	-152	15.92	-904
15.93	-1269	15.93	1419	15.93	710	15.93	4433	15.93	3719	15.93	-90	15.93	-903
15.93	-1269	15.93	1353	15.93	620	15.93	4348	15.93	3800	15.93	-5	15.93	-901
15.94	-1271	15.94	1284	15.94	550	15.94	4187	15.94	3875	15.94	102	15.94	-903
15.95	-1273	15.95	1205	15.95	495	15.95	3962	15.95	3931	15.95	242	15.95	-905
15.96	-1278	15.96	1126	15.96	461	15.96	3689	15.96	3958	15.96	411	15.96	-899
15.97	-1277	15.97	1079	15.97	443	15.97	3389	15.97	3965	15.97	604	15.97	-895
15.98	-1288	15.98	1010	15.98	434	15.98	3078	15.98	3952	15.98	824	15.98	-884
15.98	-1288	15.98	950	15.98	433	15.98	2776	15.98	3914	15.98	1034	15.98	-805
15.99	-1287	15.99	900	15.99	431	15.99	2494	15.99	3858	15.99	1267	15.99	-806
16	-1292	16	863	16	431	16	2242	16	3792	16	1495	16	-799
16.01	-1296	16.01	842	16.01	423	16.01	2033	16.01	3719	16.01	1698	16.01	-795
16.02	-1294	16.02	826	16.02	418	16.02	1856	16.02	3647	16.02	1856	16.02	-783
16.02	-1295	16.02	827	16.02	403	16.02	1711	16.02	3583	16.02	1965	16.02	-776
16.03	-1295	16.03	830	16.03	383	16.03	1606	16.03	3524	16.03	2008	16.03	-769
16.04	-1296	16.04	844	16.04	360	16.04	1522	16.04	3484	16.04	2000	16.04	-764
16.05	-1285	16.05	864	16.05	329	16.05	1473	16.05	3459	16.05	1944	16.05	-763
16.06	-1286	16.06	881	16.06	295	16.06	1434	16.06	3448	16.06	1833	16.06	-758
16.07	-1286	16.07	897	16.07	258	16.07	1410	16.07	3458	16.07	1683	16.07	-765
16.08	-1285	16.08	912	16.08	222	16.08	1391	16.08	3483	16.08	1507	16.08	-768
16.08	-1288	16.08	917	16.08	190	16.08	1376	16.08	3518	16.08	1322	16.08	-775
16.09	-1286	16.09	920	16.09	157	16.09	1363	16.09	3567	16.09	1142	16.09	-782
16.1	-1287	16.1	921	16.1	126	16.1	1344	16.1	3621	16.1	993	16.1	-791
16.11	-1286	16.11	905	16.11	97	16.11	1317	16.11	3680	16.11	837	16.11	-798
16.12	-1287	16.12	882	16.12	79	16.12	1286	16.12	3731	16.12	709	16.12	-807
16.13	-1287	16.13	859	16.13	53	16.13	1251	16.13	3773	16.13	597	16.13	-887
16.13	-1287	16.13	834	16.13	29	16.13	1209	16.13	3808	16.13	512	16.13	-903
16.14	-1286	16.14	798	16.14	15	16.14	1164	16.14	3827	16.14	448	16.14	-910
16.15	-1285	16.15	767	16.15	-2	16.15	1120	16.15	3828	16.15	402	16.15	-916
16.16	-1287	16.16	738	16.16	-15	16.16	1073	16.16	3818	16.16	373	16.16	-925
16.17	-1287	16.17	712	16.17	-24	16.17	1032	16.17	3788	16.17	359	16.17	-933
16.17	-1287	16.17	682	16.17	-32	16.17	1021	16.17	3744	16.17	345	16.17	-937
16.18	-1289	16.18	655	16.18	-31	16.18	979	16.18	3693	16.18	344	16.18	-943
16.19	-1286	16.19	634	16.19	-39	16.19	945	16.19	3626	16.19	336	16.19	-950
16.2	-1279	16.2	619	16.2	-41	16.2	916	16.2	3554	16.2	331	16.2	-955
16.21	-1277	16.21	601	16.21	-48	16.21	885	16.21	3478	16.21	321	16.21	-957
16.22	-1278	16.22	592	16.22	-49	16.22	862	16.22	3404	16.22	305	16.22	-966
16.23	-1279	16.23	583	16.23	-39	16.23	839	16.23	3325	16.23	283	16.23	-966
16.23	-1279	16.23	571	16.23	-39	16.23	825	16.23	3257	16.23	250	16.23	-973
16.24	-1282	16.24	574	16.24	-39	16.24	809	16.24	3186	16.24	209	16.24	-971
16.25	-1278	16.25	564	16.25	-32	16.25	803	16.25	3123	16.25	167	16.25	-974
16.26	-1275	16.26	562	16.26	-29	16.26	796	16.26	3070	16.26	115	16.26	-980
16.27	-1274	16.27	564	16.27	-27	16.27	788	16.27	3021	16.27	64	16.27	-981
16.27	-1269	16.27	563	16.27	-21	16.27	788	16.27	2984	16.27	16	16.27	-981
16.28	-1271	16.28	565	16.28	-15	16.28	789	16.28	2952	16.28	-34	16.28	-974
16.29	-1272	16.29	573	16.29	-10	16.29	788	16.29	2928	16.29	-87	16.29	-974
16.3	-1273	16.3	579	16.3	0	16.3	789	16.3	2906	16.3	-138	16.3	-974
16.31	-1264	16.31	583	16.31	0	16.31	789	16.31	2889	16.31	-181	16.31	-975
16.32	-1262	16.32	589	16.32	8	16.32	797	16.32	2875	16.32	-221	16.32	-973
16.33	-1263	16.33	598	16.33	10	16.33	803	16.33	2868	16.33	-256	16.33	-972
16.33	-1262	16.33	603	16.33	16	16.33	802	16.33	2858	16.33	-286	16.33	-974
16.34	-1255	16.34	616	16.34	23	16.34	811	16.34	2862	16.34	-311	16.34	-963
16.35	-1246	16.35	626	16.35	28	16.35	819	16.35	2866	16.35	-329	16.35	-967
16.36	-1247	16.36	633	16.36	38	16.36	824	16.36	2865	16.36	-350	16.36	-957
16.37	-1245	16.37	642	16.37	45	16.37	834	16.37	2876	16.37	-361	16.37	-955
16.38	-1240	16.38	647	16.38	55	16.38	839	16.38	2881	16.38	-372	16.38	-948
16.38	-1239	16.38	655	16.38	59	16.38	841	16.38	2896	16.38	-377	16.38	-952
16.39	-1233	16.39	661	16.39	76	16.39	850	16.39	2914	16.39	-387	16.39	-948
16.4	-1223	16.4	672	16.4	84	16.4	857	16.4	2930	16.4	-387	16.4	-943
16.41	-1224	16.41	678	16.41	87	16.41	864	16.41	2953	16.41	-385	16.41	-942
16.42	-1217	16.42	679	16.42	99	16.42	874	16.42	2978	16.42	-381	16.42	-943
16.42	-1219	16.42	685	16.42	108	16.42	881	16.42	3007	16.42	-378	16.42	-932
16.43	-1209	16.43	685	16.43	118	16.43	889	16.43	3050	16.43	-369	16.43	-932
16.44	-1206	16.44	695	16.44	127	16.44	888	16.44	3104	16.44	-363	16.44	-933
16.45	-1202	16.45	696	16.45	130	16.45	897	16.45	3171	16.45	-351	16.45	-926
16.46	-1200	16.46	703	16.46	132	16.46	896	16.46	3256	16.46	-338	16.46	-924
16.47	-1194	16.47	712	16.47	136	16.47	896	16.47	3356	16.47	-322	16.47	-928
16.48	-1193	16.48	716	16.48	147	16.48	898	16.48	3480	16.48	-308	16.48	-928
16.48	-1195	16.48	727	16.48	153	16.48	896	16.48	3623	16.48	-284	16.48	-930
16.49	-1188	16.49	735	16.49	156	16.49	887	16.49	3792	16.49	-256	16.49	-927
16.5	-1186	16.5	749	16.5	164	16.5	881	16.5	3968	16.5	-226	16.5	-927
16.51	-1184	16.51	763	16.51	162	16.51	866	16.51	4169	16.51	-184	16.51	-927
16.52	-1187	16.52	774	16.52	163	16.52	855	16.52	4365	16.52	-138	16.52	-927
16.52	-1178	16.52	788	16.52	153	16.52	850	16.52	4560	16.52	-75	16.52	-924
16.53	-1179	16.53	804	16.53	154	16.53	840	16.53	4744	16.53	-11	16.53	-929
16.54	-1179	16.54	819	16.54	139	16.54	833	16.54	4907	16.54	65	16.54	-929
16.55	-1180	16.55	835	16.55	131	16.55	826	16.55	5003	16.55	148	16.55	-930
16.56	-1180	16.56	846	16.56	112	16.56	825	16.56	5082	16.56	242	16.56	-925
16.57	-1171	16.57	861	16.57	96	16.57	825	16.57	5121	16.57	332	16.57	-927
16.58	-1173	16.58	874	16.58	84	16.58	818	16.58	5101	16.58	423	16.58	-918
16.58	-1170	16.58	891	16.58	66	16.58	819	16.58	5034	16.58	502	16.58	-929
16.59	-1163	16.59	895	16.59	53	16.59	818	16.59	4940	16.59	569	16.59	-921
16.6	-1161	16.6	903	16.6	38	16.6	817	16.6	4815	16.6	625	16.6	-920
16.61	-1155	16.61	901	16.61	25	16.61	811	16.61	4641	16.61	650	16.61	-922
16.62	-1156	16.62	895	16.62	15	16.62	810	16.62	4456	16.62	653	16.62	-908
16.63	-1155	16.63	888	16.63	4	16.63	802	16.63	4264	16.63	632	16.63	-912
16.63	-1148	16.63	875	16.63	0	16.63	794	16.63	4067	16.63	590	16.63	-911
16.64	-1147	16.64	856	16.64	-10	16.64	787	16.64	3884	16.64	525	16.64	-904
[truncated: 3,883 more rows]

## Sheet: Fig 2B
Figure 2B: Time-course plot of hTTR degradation
hTTR(59-127)							hTTR(59-127)							hTTR							hTTR
	HPLC							SDS-PAGE							HPLC							SDS-PAGE
Time (h)	% Int 1	% Int 2	% Int 3	% Av	std dev		Time (h)	% Int 1	% Int 2	% Int 3	% Av	std dev		Time (h)	% Int 1	% Int 2	% Int 3	% Av	std dev		Time (h)	% Int 1	% Int 2	% Int 3	% Av	std dev
0	0	0	0	0	0		0	0	0	0	0	0		0	100	100	100	100	0		0	100	100	100	100	0
2	13.3804	11.1504	16.5036	13.6781	2.68903		2	5.28737	2.65487	7.86547	5.26923	2.60535		2	80.6046	86.4168	75.6665	80.896	5.38107		2	84.503	79.9542	90.3316	84.9296	5.20185
4	22.5293	19.9754	26.6912	23.0653	3.38983		4	15.9424	11.6794	18.8943	15.5054	3.62725		4	72.0806	78.3114	68.1654	72.8525	5.11685		4	73.4582	71.1154	81.9779	75.5171	5.71645
8	32.2189	28.4648	34.7842	31.8226	3.17831		8	30.5045	27.6542	33.7987	30.6525	3.07492		8	56.1948	58.1684	53.3872	55.9168	2.40267		8	48.847	44.9975	53.557	49.1339	4.28695
24	28.8183	21.4613	31.8812	27.387	5.35539		24	30.3029	26.4685	31.4654	29.4123	2.61478		24	25.5742	33.7751	21.0013	26.7835	6.47224		24	20.1668	18.0849	28.4905	22.2474	5.50597
48	10.3609	7.22001	14.1113	10.5641	3.45016		48	22.7441	13.9463	25.8119	20.8341	6.15904		48	8.24897	13.4469	6.07744	9.25776	3.78687		48	7.01879	5.41984	10.9875	7.80872	2.86667
72	8.94473	2.16566	13.022	8.04415	5.48393		72	10.9517	8.99464	18.1068	12.6844	4.79685		72	7.87643	12.8875	3.84641	8.20346	4.52943		72	3.78339	1.88744	8.84145	4.83743	3.59483

## Sheet: Fig 3A
Figure 3A: HDX raw data			The peptides used for the realization of Figure S4 are highlighted in green.
			0.16 min			0.5 min			1.5 min			5 min			10 min			30 min			60 min			120 min
Start	End	Sequence	1	2	3	1	2	3	1	2	3	1	2	3	1	2	3	1	2	3	1	2	3	1	2	3	%D Max
1	13	GPTGTGESKC*PLM	68.501	66.917	65.869	67.167	66.966	65.537	67.408	68.644	64.981	70.946	69.371	70.42	74.355	72.483	70.937	76.463	74.081	69.96	72.893	72.463	71.899	72.507	72.402	69.725	66.155
14	18	VKVLD	8.422	11.274	11.22	9.919	9.433	11.622	9.908	11.131	11.15	12.959	12.825	12.406	13.687	14.355	16.584	19.597	21.186	23.322	26.75	27.384	27.176	33.37	32.971	34.571	84.742
14	27	VKVLDAVRGSPAIN	17.966	22.868	22.611	20.035	20.901	23.12	21.33	23.176	23.08	26.043	27.817	27.048	28.715	29.514	34.178	34.745	39.804	41.553	43.061	44.427	44.561	45.982	48.138	48.559	76.939
14	28	VKVLDAVRGSPAINV	17.029	21.192	21.142	18.527	19.085	21.488	19.64	21.407	21.09	23.957	25.676	25.29	26.352	26.748	31.083	31.777	36.629	38.037	39.119	40.743	41.021	41.732	44.055	44.334	75.227
18	28	DAVRGSPAINV	19.267	24.907	24.085	21.897	22.662	25.581	23.08	25.97	24.605	29.324	30.882	31.408	31.57	32.201	36.8	38.421	43.009	43.799	45.098	46.748	46.855	47.557	49.704	49.652	77.049
19	27	AVRGSPAIN	26.981	33.634	33.219	30.29	30.595	33.969	32.383	34.051	34.291	38.881	40.44	39.337	43.122	43.524	48.696	50.402	56.607	57.62	60.096	61.53	61.218	62.588	64.533	64.456	82.204
28	32	VAVHV	9.786	12.855	12.233	11.155	10.579	12.271	12.784	13.276	13.277	14.871	15.203	14.865	15.108	14.516	16.669	15.175	16.434	17.63	16.656	16.846	17.722	17.613	18.198	18.612	94.962
28	38	VAVHVFRKAAD	26.265	28.394	28.839	27.339	27.204	28.369	27.345	28.924	28.472	30.102	30.474	31.14	31.714	31.369	32.713	34.409	33.913	33.879	34.114	34.487	34.991	35.113	35.009	35.245	73.292
28	39	VAVHVFRKAADD	29.649	30.87	31.703	28.961	29.078	30.125	33.461	32.936	29.37	31.818	32.266	32.535	33.119	33.128	33.685	35.411	35.301	35.48	34.885	35.95	36.251	35.451	36.16	36.378	67.071
28	51	VAVHVFRKAADDTWEPFASGKTSE	36.263	36.48	36.045	35.942	37.821	37.011	39.354	41.811	41.147	46.41	47.18	46.353	49.699	49.255	49.233	53.979	53.647	52.166	54.291	54.034	53.793	56.251	55.856	53.985	68.585
28	55	VAVHVFRKAADDTWEPFASGKTSESGEL	40.589	41.599	41.309	39.024	40.449	41.17	43.611	45.097	44.181	50.257	51.295	50.57	54.632	54.31	53.898	59.241	58.95	56.834	58.884	58.982	57.914	59.252	59.57	58.611	65.317
28	63	VAVHVFRKAADDTWEPFASGKTSESGELHGLTTEEE	49.449	48.25	49.527	46.243	48.404	48.012	51.422	53.178	50.411	56.984	57.398	57.536	60.037	59.934	58.947	63.616	63.795	60.865	62.836	65.035	62.506	62.821	65.129	61.696	64.036
29	32	AVHV	8.015	12.126	10.652	10.312	10.272	11.538	9.96	11.651	11.028	12.552	12.231	12.394	12.227	12.183	14.243	13.31	14.712	14.93	13.84	14.285	14.756	13.924	15.735	15.809	106.833
33	55	FRKAADDTWEPFASGKTSESGEL	45.315	48.694	48.9	50.353	51.789	52.837	56.414	59.525	56.931	66.188	65.815	66.302	71.831	70.922	69.144	78.266	74.847	72.041	76.633	75.128	74.958	77.559	76.396	74.232	64.27
39	55	DTWEPFASGKTSESGEL	46.022	50.061	49.515	52.331	52.752	53.55	58.817	60.485	58.591	67.183	67.026	66.764	71.683	70.647	69.015	76.87	74.626	71.46	76.409	75.536	74.563	78.062	76.774	74.212	74.482
39	63	DTWEPFASGKTSESGELHGLTTEEE	58.674	61.83	62.101	66.517	66.035	64.652	71.227	71.261	68.376	74.757	75.289	73.989	78.563	77.076	74.789	81.996	80.215	76.299	79.332	79.634	77.747	80.172	79.688	76.947	69.154
40	55	TWEPFASGKTSESGEL	44.43	49.365	48.929	49.416	51.321	51.286	56.022	58.361	56.843	64.075	64.323	63.645	67.897	67.401	66.704	73.353	71.647	68.576	72.708	72.189	71.27	74.486	73.475	71.146	73.003
56	61	HGLTTE	79.967	79.756	77.895	81.662	81.573	80.085	83.175	83.41	80.99	84.943	83.106	83.479	84.449	84.271	82.313	86.526	82.788	81.033	81.374	82.444	82.058	82.65	82.449	80.523	83.702
56	62	HGLTTEE	83.291	78.895	81.757	83.311	84.057	82.863	84.372	85.699	82.825	82.363	86.913	87.178	86.812	86.278	86.463	88.204	86.58	83.488	84.566	86.177	84.919	84.483	86.238	83.061	80.034
56	63	HGLTTEEE	75.025	73.847	72.649	79.609	79.269	77.685	83.863	84.13	82.072	86.256	85.944	86.88	87.129	86.91	85.215	87.641	86.45	83.672	84.58	85.331	84.595	84.531	84.89	82.703	76.091
64	69	FVEGIY	34.132	39.025	39.278	37.243	38.492	40.293	40.855	42.85	42.721	52.103	53.098	52.48	60.708	60.555	59.577	70.033	67.428	65.084	68.606	67.356	66.791	70.133	68.136	65.98	77.489
65	69	VEGIY	12.214	19.675	19.685	16.069	17.874	20.52	21.443	24.252	23.997	35.958	37.669	36.602	47.44	47.202	47.234	60.005	57.271	54.776	58.649	57.388	56.873	60.336	57.443	56.278	75.547
70	75	KVEIDT	10.715	12.772	12.32	13.322	12.655	15.04	18.73	20.132	19.59	28.147	28.444	27.176	32.012	32.175	33.086	40.961	41.084	42.426	50.231	50.17	49.511	59.8	59.792	59.674	83.367
70	77	KVEIDTKS	12.226	15.267	15.072	18.279	18	19.558	28.171	29.447	28.374	42.898	43.327	42.648	49.233	49.573	49.374	58.911	58.43	57.898	63.913	63.872	64.282	70.708	70.521	69.923	79.349
70	91	KVEIDTKSYWKALGISPFHEHA	24.168	28.906	30.079	27.72	29.36	30.505	36.924	38.821	37.755	48.827	49.313	49.617	55.979	55.46	55.223	65.866	64.843	62.509	69.206	69.068	68.586	74.941	73.791	72.172	58.345
70	92	KVEIDTKSYWKALGISPFHEHAE	24.135	27.736	28.857	27.006	27.831	29.891	35.7	36.478	35.514	44.515	44.586	47.206	50.375	50.956	53.078	59.379	59.298	57.925	63.537	63.211	63.958	67.883	67.893	67.768	62.227
76	91	KSYWKALGISPFHEHA	25.446	30.644	31.023	30.397	31.696	32.767	37.823	40.215	38.742	47.303	48.015	49.005	52.358	51.636	52.106	60.825	59.926	58.283	62.823	63.845	63.332	68.723	67.573	66.398	58.969
76	92	KSYWKALGISPFHEHAE	28.241	33.422	35.065	32.903	34.47	35.659	40.762	42.154	42.086	50.377	49.492	49.427	54.788	54.97	54.619	63.333	61.482	61.019	65.241	64.232	64.776	69.546	68.577	68.93	54.098
78	91	YWKALGISPFHEHA	28.346	33.126	34.074	35.249	36.366	37.957	44.329	46.892	45.343	54.81	54.765	55.445	59.012	58.542	57.939	67.038	64.955	62.264	67.675	67.617	67.778	72.938	70.2	69.875	59.803
78	92	YWKALGISPFHEHAE	34.203	38.257	37.999	38.853	41.05	42.405	45.652	49.998	48.142	53.974	54.854	56.721	59.432	59.326	60.523	66.246	65.126	63.933	67.196	65.661	68.496	72.411	71.413	71.557	52.112
92	95	EVVF	4.422	6.352	6.623	4.77	4.985	5.985	5.898	6.642	6.63	10.285	10.796	10.681	15.366	15.272	16.657	27.564	28.569	29.503	38.32	38.031	38.732	47.174	46.82	47.612	91.898
96	109	TANDSGPRRYTIAA	33.344	35.581	35.319	36.564	36.977	38.763	40.288	41.705	39.785	44.77	44.641	45.406	46.743	46.927	48.214	49.431	51.274	50.475	51.165	52.49	52.24	52.386	53.798	52.869	76.253
96	110	TANDSGPRRYTIAAL	29.037	31.552	31.816	31.67	32.837	34.38	35.009	36.931	35.606	38.814	39.55	40.541	41.154	40.942	43.105	43.602	45.957	45.686	45.688	47.215	47.318	46.762	48.625	48.459	73.563
109	119	ALLSPYSYSTT	6.483	10.339	11.927	8.16	8.168	10.414	8.033	11.119	11.818	9.861	11.258	12.884	11.174	11.267	18.327	14.821	18.632	24.315	25.887	26.071	26.667	29.831	32.545	33.557	70.611
110	119	LLSPYSYSTT	9.954	13.323	13.463	11.624	11.516	16.992	11.89	12.98	15.818	15.561	15.656	14.865	15.054	18.347	19.434	21.382	24.538	26.776	29.988	30.036	29.837	34.164	35.461	37.142	86.451
111	119	LSPYSYSTT	9.56	12.664	12.811	11.318	11.028	13.591	11.332	12.63	13.017	13.587	14.888	14.228	14.644	16.069	19.263	21.023	23.404	26.551	29.418	30.185	30.848	39.454	37.057	38.917	88.363
120	127	AVVTNPKE	50.329	48.266	47.328	55.68	54.756	53.118	61.987	61.727	58.293	67.375	65.53	66.059	68.859	67.6	65.051	70.832	67.551	64.587	68.962	67.254	66.714	70.862	69.448	67.369	87.858
122	127	VTNPKE	53.091	53.774	48.263	59.01	57.963	55.384	63.821	64.181	61.725	70.381	66.86	67.704	71.116	69.276	66.63	73.223	69.323	65.859	72.462	69.828	69.538	72.103	71.27	68.679	106.641
																											75.4235

## Sheet: Fig 3E
Figure 3E: Protein Disorder Profiles of hTTR sequence
	IUpred2A	PONDR-FIT	VLS2
AA Num	Disorder Prob.	Disorder Prob.	Disorder Prob.
1	0.8596	0.985	0.814253
2	0.708	0.988	0.836947
3	0.6531	0.98	0.889631
4	0.5493	0.966	0.847174
5	0.5533	0.949	0.77717
6	0.4831	0.931	0.73121
7	0.4087	0.876	0.66207
8	0.4409	0.862	0.57094
9	0.4256	0.764	0.478477
10	0.384	0.62	0.391767
11	0.4017	0.663	0.304026
12	0.4017	0.541	0.235677
13	0.3704	0.418	0.214658
14	0.3872	0.324	0.181923
15	0.3599	0.228	0.178808
16	0.2783	0.181	0.198643
17	0.2884	0.145	0.2057
18	0.2164	0.11	0.215331
19	0.1969	0.106	0.225563
20	0.1554	0.109	0.239292
21	0.2129	0.112	0.23229
22	0.1424	0.126	0.244818
23	0.1251	0.145	0.252186
24	0.1476	0.134	0.241933
25	0.1852	0.109	0.232733
26	0.1731	0.088	0.224615
27	0.2002	0.08	0.201927
28	0.2817	0.075	0.175914
29	0.2817	0.071	0.166945
30	0.3149	0.073	0.16088
31	0.2817	0.08	0.164026
32	0.3019	0.094	0.176951
33	0.3249	0.104	0.195506
34	0.2292	0.125	0.221021
35	0.1823	0.146	0.243164
36	0.2034	0.168	0.272867
37	0.2817	0.191	0.299587
38	0.2575	0.192	0.327813
39	0.3182	0.211	0.357709
40	0.3392	0.219	0.393692
41	0.4119	0.229	0.417501
42	0.4087	0.225	0.447224
43	0.4652	0.314	0.498756
44	0.6043	0.431	0.537048
45	0.5176	0.434	0.573317
46	0.5296	0.441	0.606787
47	0.562	0.501	0.631225
48	0.5098	0.56	0.672427
49	0.5055	0.537	0.737233
50	0.4979	0.529	0.73758
51	0.5139	0.507	0.745473
52	0.6531	0.535	0.770477
53	0.6531	0.539	0.756951
54	0.4901	0.481	0.774128
55	0.5456	0.484	0.738655
56	0.6043	0.414	0.674429
57	0.6089	0.422	0.631832
58	0.5139	0.485	0.603028
59	0.4369	0.396	0.548279
60	0.4186	0.315	0.51178
61	0.3667	0.235	0.499392
62	0.3667	0.192	0.450829
63	0.2951	0.167	0.401634
64	0.3053	0.15	0.36435
65	0.2918	0.119	0.331469
66	0.3529	0.111	0.284174
67	0.3494	0.097	0.264056
68	0.2645	0.089	0.253683
69	0.2503	0.081	0.236564
70	0.2364	0.069	0.229567
71	0.2064	0.062	0.234728
72	0.1323	0.059	0.239496
73	0.1206	0.06	0.221889
74	0.069	0.058	0.225983
75	0.1229	0.055	0.223427
76	0.1852	0.05	0.203682
77	0.0967	0.047	0.195709
78	0.0967	0.05	0.188451
79	0.1611	0.051	0.179627
80	0.2399	0.05	0.185159
81	0.2224	0.063	0.20805
82	0.2951	0.092	0.216662
83	0.2224	0.104	0.233983
84	0.247	0.136	0.242743
85	0.1476	0.104	0.258458
86	0.1476	0.111	0.25035
87	0.1349	0.155	0.251789
88	0.1449	0.123	0.263072
89	0.2258	0.097	0.26513
90	0.3087	0.087	0.284943
91	0.3182	0.09	0.306016
92	0.3704	0.082	0.311652
93	0.4409	0.107	0.331525
94	0.4369	0.114	0.355891
95	0.422	0.139	0.361415
96	0.433	0.155	0.373051
97	0.3286	0.173	0.417688
98	0.4051	0.197	0.421417
99	0.374	0.195	0.422721
100	0.2817	0.21	0.420798
101	0.2064	0.244	0.433219
102	0.2292	0.242	0.386765
103	0.2364	0.211	0.369663
104	0.2064	0.195	0.333118
105	0.2541	0.174	0.283429
106	0.268	0.127	0.244319
107	0.2575	0.109	0.228427
108	0.2884	0.091	0.217834
109	0.2849	0.083	0.214742
110	0.247	0.08	0.237733
111	0.2002	0.08	0.268339
112	0.1501	0.096	0.286137
113	0.1349	0.134	0.307811
114	0.1476	0.192	0.327858
115	0.1671	0.237	0.334822
116	0.2364	0.262	0.345391
117	0.2503	0.309	0.384382
118	0.3087	0.622	0.389326
119	0.3117	0.631	0.413608
120	0.3182	0.609	0.481334
121	0.384	0.581	0.540786
122	0.4619	0.597	0.613692
123	0.4476	0.668	0.707238
124	0.384	0.7	0.739002
125	0.4979	0.669	0.711619
126	0.4801	0.74	0.613121
127	0.6531	0.734	0.637413

## Sheet: Fig 4A
Figure 4A: UV-Vis Spectra of hTTR aggregation induced by subtilisin
	hTTR + Sub							hTTR			Sub
	0h	2h	4h	8h	24h	48h	72h	0h	72h		0h	72h
Wavelength (nm)	Int	Int	Int	Int	Int	Int	Int	Int	Int	Wavelength (nm)	Int	Int
420	0.0336743	0.0179783	0.0055467	0.0012116	0.0024398	0.0010618	0.0026078	0.00107953	0.00139557	420	0.002871	0.00201
419.5	0.0338343	0.0181293	0.0056718	0.0012615	0.0024855	0.0010889	0.0026711	0.00110455	0.00142736	340	0.00286871	0.00183857
419	0.033971	0.018253	0.0057459	0.0012759	0.0025074	0.0010925	0.0027029	0.00110958	0.00147814	339.5	0.00286411	0.00197701
418.5	0.0340881	0.0184291	0.0058395	0.0012866	0.0025685	0.0010883	0.0027431	0.0011046	0.00152783	339	0.00288303	0.00184077
418	0.0342545	0.0185745	0.0059429	0.0012959	0.0026146	0.0010901	0.0027845	0.00113963	0.00158711	338.5	0.00288446	0.00168062
417.5	0.0344183	0.0187363	0.0060364	0.0013245	0.0026732	0.0011155	0.0028213	0.00113465	0.001599	338	0.00287248	0.00175193
417	0.034534	0.018861	0.0061347	0.0013451	0.0027324	0.0011151	0.002855	0.00112968	0.00164749	337.5	0.00287663	0.00175046
416.5	0.0346205	0.0189805	0.0062301	0.0013392	0.0027729	0.0011182	0.0028935	0.0011047	0.00169377	337	0.00287694	0.00160982
416	0.034751	0.019102	0.0063427	0.0013664	0.002854	0.0011373	0.002934	0.00110973	0.00176046	336.5	0.00292617	0.00159399
415.5	0.0349074	0.0192254	0.0064656	0.0014176	0.0028954	0.0011745	0.0029734	0.00112476	0.00182224	336	0.00310885	0.00168696
415	0.035023	0.019358	0.0065528	0.0014405	0.0029329	0.0012155	0.002993	0.00111978	0.00187333	335.5	0.00312405	0.00166275
414.5	0.0351433	0.0194953	0.0066676	0.0014775	0.0029905	0.0012502	0.0030273	0.00112481	0.00193251	335	0.00324068	0.0016049
414	0.0352746	0.0196516	0.0067737	0.0015364	0.0030566	0.0012767	0.0030516	0.00113983	0.0019908	334.5	0.00311764	0.00151079
413.5	0.0354423	0.0198203	0.0068743	0.0015893	0.0031236	0.0013168	0.0030663	0.00116486	0.00201889	334	0.00300235	0.0014706
413	0.0355981	0.0200081	0.0069987	0.0016406	0.003209	0.0013649	0.0031221	0.00121988	0.00208717	333.5	0.00321111	0.00164878
412.5	0.0357486	0.0201866	0.0070982	0.001648	0.0032691	0.0013915	0.0031416	0.00123491	0.00212846	333	0.0029399	0.00144577
412	0.0359165	0.0203765	0.0072152	0.0017222	0.0033817	0.0014246	0.0031885	0.00126993	0.00214534	332.5	0.00282459	0.00147534
411.5	0.0360376	0.0205296	0.0073196	0.0017431	0.0034594	0.0014297	0.0032106	0.00123496	0.00213263	332	0.00273907	0.0015438
411	0.0361617	0.0206667	0.0074283	0.0017537	0.0035381	0.0014861	0.0032197	0.00124998	0.00213821	331.5	0.00272654	0.00159799
410.5	0.0363142	0.0208092	0.0075472	0.0018095	0.0035947	0.001536	0.0032782	0.00129501	0.002203	331	0.00281588	0.00177372
410	0.0364408	0.0209548	0.0076338	0.0018366	0.0036358	0.0015522	0.0032788	0.00131003	0.00223619	330.5	0.00268034	0.00182014
409.5	0.0365635	0.0211165	0.0077345	0.0018695	0.0037031	0.0015811	0.0032825	0.00130506	0.00225407	330	0.00259165	0.00176814
409	0.0366875	0.0212255	0.0078155	0.0019162	0.0037316	0.0016056	0.0032625	0.00131009	0.00230266	329.5	0.00263122	0.00172227
408.5	0.0368317	0.0214057	0.0079467	0.0019614	0.0037714	0.0016767	0.0032757	0.00136511	0.00240474	329	0.00251721	0.00151082
408	0.0370108	0.0216088	0.0080638	0.0020196	0.0038433	0.0017202	0.0033108	0.00143014	0.00247873	328.5	0.00258076	0.00153546
407.5	0.0371464	0.0217774	0.0081574	0.0020682	0.0039374	0.0017504	0.0033284	0.00145516	0.00254561	328	0.00246587	0.00143236
407	0.0372964	0.0219654	0.0082634	0.0021026	0.0040484	0.0017695	0.0033434	0.00148019	0.002581	327.5	0.00235544	0.00129151
406.5	0.0374077	0.0221347	0.0084027	0.0021174	0.0041657	0.0018142	0.0033927	0.00153521	0.00267589	327	0.00250936	0.00124385
406	0.0375741	0.0223311	0.0085421	0.0021567	0.0042621	0.0018366	0.0034471	0.00158024	0.00275157	326.5	0.00254548	0.00128829
405.5	0.0376867	0.0224557	0.0086327	0.0021629	0.0042987	0.0018216	0.0034787	0.00157526	0.00280746	326	0.0026663	0.00148756
405	0.0378084	0.0225954	0.0087204	0.002141	0.0043504	0.0018078	0.0034984	0.00157029	0.00287914	325.5	0.00262132	0.00131152
404.5	0.0379407	0.0227347	0.0088047	0.0021121	0.0043837	0.00182	0.0035347	0.00156531	0.00295703	325	0.00265658	0.00136592
404	0.0381092	0.0229402	0.0089442	0.0021472	0.0044242	0.0018886	0.0036032	0.00157034	0.00297771	324.5	0.00275156	0.00141566
403.5	0.0382254	0.0230554	0.0090064	0.0021187	0.0044284	0.0018541	0.0036534	0.00152536	0.003034	324	0.00288627	0.00168359
403	0.0382355	0.0229365	0.0089495	0.0020179	0.0043105	0.0017821	0.0036695	0.00147039	0.00304799	323.5	0.00294298	0.00175199
402.5	0.038311	0.022889	0.00896	0.0018898	0.004217	0.0016353	0.003757	0.00135541	0.00304777	323	0.0027622	0.00171123
402	0.0384691	0.0226631	0.0088411	0.0017102	0.0039221	0.0014592	0.0041001	0.00102044	0.00298136	322.5	0.00271511	0.00177848
401.5	0.0388457	0.0231147	0.0088577	0.0016376	0.0042507	0.0013241	0.0043277	0.000885465	0.00312334	322	0.00264514	0.00187176
401	0.039098	0.025964	0.009768	0.0023508	0.006343	0.0021004	0.003948	0.00145049	0.00335293	321.5	0.0026631	0.00198973
400.5	0.0391949	0.0280779	0.0105509	0.003106	0.0079019	0.0027617	0.0033479	0.00207552	0.00367111	321	0.0026197	0.00198841
400	0.0393193	0.0294963	0.0112023	0.0038934	0.0088103	0.0033797	0.0026743	0.00291054	0.0040084	320.5	0.00256813	0.00187312
399.5	0.0393258	0.0301138	0.0115758	0.0043426	0.0090658	0.003765	0.0023222	0.00338557	0.00429959	320	0.00249787	0.00193787
399	0.0394516	0.0295446	0.0115066	0.004369	0.0083626	0.0038196	0.0023889	0.00349059	0.00419217	319.5	0.00259752	0.00204644
398.5	0.0395811	0.0289791	0.0115191	0.0042415	0.0077441	0.0037647	0.0025049	0.00335562	0.00409766	319	0.00279235	0.00204152
398	0.0398327	0.0275707	0.0113277	0.0038187	0.0064657	0.0033388	0.0028487	0.00289064	0.00390874	318.5	0.00285786	0.00217453
397.5	0.0400737	0.0264167	0.0110717	0.0034301	0.0054347	0.0029515	0.0032607	0.00248567	0.00375133	318	0.00289432	0.00216956
397	0.0403448	0.0257608	0.0108948	0.0030035	0.0048918	0.0026169	0.0037378	0.00206069	0.00368551	317.5	0.002694	0.00206921
396.5	0.0406584	0.0252484	0.0108094	0.0026231	0.0044294	0.0023638	0.0042084	0.00159572	0.0034993	317	0.00265379	0.00195686
396	0.0408973	0.0251233	0.0107963	0.0023832	0.0043513	0.0021663	0.0043823	0.00129074	0.00348919	316.5	0.00264572	0.0019331
395.5	0.0410952	0.0250612	0.0108092	0.0022139	0.0043432	0.0019582	0.0045832	0.00103577	0.00345067	316	0.0024664	0.00193551
395	0.0412324	0.0252274	0.0108214	0.0021389	0.0044684	0.0018953	0.0047024	0.000960795	0.00355066	315.5	0.00224972	0.0019375
394.5	0.0413223	0.0254103	0.0108743	0.0020603	0.0045693	0.0018304	0.0047533	0.00086582	0.00362304	315	0.00238373	0.00205629
394	0.0415007	0.0253947	0.0109657	0.0020131	0.0044697	0.0017955	0.0048647	0.000780846	0.00362933	314.5	0.00228174	0.00204979
393.5	0.0416924	0.0254054	0.0110484	0.0019813	0.0043414	0.0016652	0.0049014	0.000675871	0.00365351	314	0.00235768	0.00224443
393	0.0418207	0.0253387	0.0111087	0.0019388	0.0042787	0.0015756	0.0049437	0.000570896	0.0036675	313.5	0.00234882	0.00224223
392.5	0.0420079	0.0253839	0.0112189	0.0018985	0.0041749	0.0015694	0.0050209	0.00283529	0.00375669	313	0.00229218	0.00219728
392	0.0422049	0.0254649	0.0113309	0.0019074	0.0041199	0.001577	0.0050839	0.00199399	0.00370847	312.5	0.00237909	0.0022038
391.5	0.0423276	0.0255116	0.0114146	0.0018638	0.0040616	0.0015214	0.0050866	0.0027752	0.00380026	312	0.00223736	0.00208619
391	0.0424757	0.0255537	0.0115207	0.0018321	0.0040207	0.0014958	0.0050727	0.0027752	0.00391104	311.5	0.0023578	0.00213058
390.5	0.0426717	0.0256827	0.0116307	0.0018767	0.0040947	0.0015211	0.0052157	0.0027752	0.00395073	311	0.0024176	0.00224541
390	0.0428094	0.0257834	0.0117364	0.0018944	0.0040864	0.0015053	0.0052834	0.00274515	0.00396751	310.5	0.00234368	0.00214068
389.5	0.0429193	0.0259123	0.0118743	0.001936	0.0040833	0.0015204	0.0053703	0.0027752	0.0040657	310	0.0024683	0.00222597
389	0.0431028	0.0259848	0.0119748	0.0019456	0.0041248	0.0015469	0.0053918	0.00283529	0.00418779	309.5	0.00237369	0.00207787
388.5	0.0432756	0.0261376	0.0120926	0.0020108	0.0041906	0.0016265	0.0054896	0.00286534	0.00427207	309	0.00239797	0.00208592
388	0.0434929	0.0262759	0.0122619	0.0020308	0.0041669	0.0016587	0.0055259	0.00286534	0.00427786	308.5	0.00250418	0.00218015
387.5	0.0437678	0.0264708	0.0124648	0.0020892	0.0042358	0.0017449	0.0056108	0.00292543	0.00433974	308	0.00248188	0.00215645
387	0.0439005	0.0265995	0.0125755	0.0020356	0.0042055	0.0017623	0.0056155	0.00289538	0.00439433	307.5	0.00246825	0.0021986
386.5	0.0440686	0.0267906	0.0127336	0.0019971	0.0042496	0.0018115	0.0056446	0.00286534	0.00443981	307	0.00252206	0.0021978
386	0.0441945	0.0269925	0.0129145	0.0020332	0.0042725	0.0018131	0.0056825	0.00280524	0.0044339	306.5	0.00256819	0.00235622
385.5	0.0443931	0.0271551	0.0130291	0.0020773	0.0042671	0.0018051	0.0057451	0.00286534	0.00455069	306	0.00251553	0.00239875
385	0.0445805	0.0273425	0.0131745	0.0020722	0.0042885	0.0018066	0.0057525	0.00286534	0.00460977	305.5	0.00247027	0.00236815
384.5	0.044771	0.027534	0.013352	0.0021819	0.004335	0.00182	0.005798	0.00289538	0.00471686	305	0.00247318	0.00239878
384	0.0450153	0.0276303	0.0135203	0.0022601	0.0043833	0.0018157	0.0058473	0.00295548	0.00480214	304.5	0.00239841	0.0023065
383.5	0.0452152	0.0277342	0.0136652	0.0023049	0.0044432	0.0017963	0.0058732	0.00301557	0.00491693	304	0.00227016	0.00228889
383	0.0454038	0.0278078	0.0137978	0.0023117	0.0044318	0.0017072	0.0058898	0.00304562	0.00502641	303.5	0.00219398	0.00218897
382.5	0.0455707	0.0279477	0.0139767	0.0022763	0.0044647	0.0016906	0.0059397	0.00295548	0.0050502	303	0.00213552	0.00215649
382	0.0457947	0.0281937	0.0141527	0.0024144	0.0045927	0.0017595	0.0060697	0.00304562	0.00515499	302.5	0.00207231	0.00222433
381.5	0.0459819	0.0284079	0.0142639	0.0024193	0.0046389	0.0017973	0.0061499	0.00304562	0.00522837	302	0.00204822	0.00224764
381	0.046115	0.02863	0.014444	0.0023831	0.004713	0.0018636	0.006183	0.00307566	0.00525146	301.5	0.00208936	0.00235902
380.5	0.0463203	0.0288863	0.0145473	0.0024332	0.0047503	0.001942	0.0062573	0.00301557	0.00529944	301	0.00221036	0.00248654
380	0.0464991	0.0290901	0.0147171	0.0024291	0.0047621	0.002012	0.0063211	0.00304562	0.00536913	300.5	0.00224714	0.00257186
379.5	0.0467782	0.0292522	0.0148752	0.0024566	0.0048412	0.0020607	0.0063662	0.00307566	0.00541721	300	0.00230655	0.00276683
379	0.0470209	0.0293369	0.0149659	0.0024495	0.0048479	0.0020451	0.0063559	0.00307566	0.0054992	299.5	0.00249312	0.00282337
378.5	0.0471718	0.0294198	0.0150938	0.002424	0.0048068	0.0020463	0.0063268	0.00310571	0.00564519	299	0.00241234	0.00277808
378	0.047423	0.029584	0.015254	0.0024563	0.004827	0.0021134	0.006448	0.0031658	0.00573317	298.5	0.00240172	0.00275151
377.5	0.0477142	0.0297962	0.0155052	0.0025392	0.0049102	0.0021703	0.0065812	0.00325594	0.00581616	298	0.00245072	0.00280676
377	0.0479259	0.0300009	0.0157079	0.0026558	0.0049339	0.0022148	0.0066479	0.00331603	0.00589484	297.5	0.00250831	0.0029043
376.5	0.0481474	0.0302314	0.0158514	0.0027236	0.0049394	0.0022172	0.0067154	0.00334608	0.00601403	297	0.00253136	0.00294284
376	0.0483336	0.0304656	0.0159826	0.0027056	0.0049286	0.0023031	0.0067076	0.00340617	0.00609891	296.5	0.00248831	0.00291047
375.5	0.0486344	0.0307474	0.0161804	0.0027879	0.0050464	0.0024421	0.0068274	0.00340617	0.0060973	296	0.00260454	0.00291242
375	0.0488102	0.0309562	0.0163592	0.0027538	0.0051012	0.002415	0.0069042	0.00346627	0.00626299	295.5	0.00260592	0.00288306
374.5	0.0489936	0.0312126	0.0164896	0.0027684	0.0051386	0.0024098	0.0069376	0.00349631	0.00634477	295	0.0025081	0.00302865
374	0.0491868	0.0313398	0.0165068	0.0027524	0.0051998	0.0024357	0.0069048	0.00346627	0.00644426	294.5	0.00245541	0.00294192
373.5	0.0493088	0.0314548	0.0166498	0.0027248	0.0052808	0.0023759	0.0069248	0.00343622	0.00653814	294	0.00243488	0.00296101
373	0.0494207	0.0313677	0.0166717	0.0026297	0.0051877	0.0023112	0.0070087	0.00334608	0.00654963	293.5	0.0023403	0.00290061
372.5	0.0495013	0.0312123	0.0167253	0.0025512	0.0050713	0.0021666	0.0071013	0.00325594	0.00664842	293	0.00243426	0.00302568
372	0.0497641	0.0308351	0.0166601	0.0022363	0.0046171	0.0019681	0.0072561	0.00286534	0.0065242	292.5	0.0024608	0.00320531
371.5	0.049999	0.030595	0.016724	0.0020772	0.004359	0.0017706	0.007529	0.00334608	0.00642159	292	0.00243103	0.00324519
371	0.0504337	0.0309527	0.0170017	0.0020614	0.0044547	0.0017711	0.0077577	0.00328599	0.00651937	291.5	0.00250256	0.0032534
370.5	0.050693	0.031285	0.017066	0.0019394	0.00456	0.0016971	0.007863	0.00388692	0.00645026	291	0.00248717	0.00339831
370	0.0511736	0.0324006	0.0175946	0.0023922	0.0052916	0.0022512	0.0076796	0.00286534	0.00685654	290.5	0.00251737	0.00354406
369.5	0.051795	0.034089	0.018548	0.0030735	0.006166	0.0028206	0.007696	0.00358645	0.00734583	290	0.00238982	0.00362506
369	0.0518749	0.0353169	0.0191139	0.0037907	0.0072789	0.0034757	0.0072179	0.00388692	0.00808212	289.5	0.00238194	0.00362864
368.5	0.051887	0.036438	0.019571	0.0046245	0.008146	0.0040728	0.006331	0.00403715	0.00857	289	0.00244449	0.00364607
368	0.0519757	0.0357917	0.0194557	0.0045121	0.0075397	0.0040779	0.0063537	0.00403715	0.00859299	288.5	0.00253374	0.00370348
367.5	0.0520976	0.0353756	0.0196076	0.0044127	0.0071566	0.0040253	0.0065926	0.0040071	0.00854967	288	0.00275348	0.00385523
367	0.0522495	0.0350275	0.0196105	0.0041438	0.0066005	0.0036111	0.0069535	0.00424747	0.00844806	287.5	0.00287387	0.00392875
366.5	0.0523526	0.0346496	0.0195506	0.0038682	0.0062276	0.0032281	0.0072696	0.00379678	0.00823364	287	0.00314995	0.00397767
366	0.0525572	0.0347242	0.0195972	0.0037774	0.0061552	0.0030611	0.0074542	0.00439771	0.00810493	286.5	0.00329304	0.00404025
365.5	0.0527506	0.0348756	0.0196356	0.0036406	0.0061996	0.002986	0.0076606	0.00415733	0.00794862	286	0.00326875	0.0040334
365	0.0528106	0.0350596	0.0195826	0.0033999	0.0061336	0.002883	0.0075856	0.00394701	0.0080165	285.5	0.0033753	0.00426672
364.5	0.0530336	0.0353946	0.0197776	0.0033589	0.0062736	0.0029245	0.0076256	0.00394701	0.00815659	285	0.00331302	0.00429785
364	0.0532356	0.0354746	0.0199216	0.003416	0.0063596	0.0027843	0.0075476	0.00397706	0.00823347	284.5	0.00331201	0.00441211
363.5	0.0534044	0.0357934	0.0199564	0.003329	0.0063684	0.0027743	0.0074624	0.00403715	0.00851766	284	0.00328934	0.00444373
363	0.0538035	0.0362245	0.0202135	0.0034874	0.0065905	0.0029959	0.0075985	0.00427752	0.00872224	283.5	0.00334937	0.00451694
362.5	0.0539929	0.0365139	0.0203859	0.0035578	0.0066399	0.0030473	0.0075759	0.00433761	0.00898533	283	0.00344743	0.00475418
362	0.0543169	0.0369119	0.0207179	0.0036387	0.0068039	0.0030046	0.0077449	0.00373668	0.00917062	282.5	0.00354978	0.00475839
361.5	0.0547872	0.0374012	0.0211062	0.0037984	0.0070992	0.0032104	0.0078722	0.00394701	0.0092406	282	0.00362215	0.00479407
361	0.0549717	0.0375487	0.0212127	0.0036697	0.0071557	0.0032136	0.0079767	0.00394701	0.00944599	281.5	0.00365938	0.00480692
360.5	0.0553591	0.0378611	0.0214011	0.0038128	0.0072991	0.0034346	0.0082331	0.0040071	0.00940577	281	0.00379325	0.00495052
360	0.0555658	0.0378808	0.0214818	0.0037777	0.0070988	0.0033157	0.0081808	0.00394701	0.00964486	280.5	0.00388342	0.00494024
359.5	0.0558326	0.0381966	0.0217076	0.0038514	0.0072196	0.0033777	0.0083276	0.00397706	0.00972714	280	0.00395897	0.0049386
359	0.0560153	0.0383133	0.0217853	0.0038928	0.0072503	0.0034545	0.0083183	0.00397706	0.00982613	279.5	0.00388076	0.00490626
358.5	0.0561615	0.0383845	0.0217595	0.0038865	0.0071325	0.0033932	0.0083945	0.00388692	0.00990132	279	0.00380513	0.00478325
358	0.0563749	0.0385699	0.0219129	0.0038766	0.0072469	0.0034001	0.0084779	0.00388692	0.0099346	278.5	0.00365922	0.0047433
357.5	0.0566932	0.0387742	0.0221522	0.0039819	0.0073142	0.0034648	0.0086292	0.00385687	0.010066	278	0.00356141	0.00463631
357	0.0569429	0.0389449	0.0221949	0.003824	0.0074259	0.0033923	0.0085009	0.00373668	0.0100258	277.5	0.00364942	0.00463187
356.5	0.0571755	0.0392335	0.0223575	0.0038206	0.0074835	0.0033851	0.0084785	0.00385687	0.0102371	277	0.00354446	0.00466206
356	0.0574583	0.0394803	0.0225223	0.0038578	0.0074243	0.0034455	0.0086103	0.00388692	0.0103521	276.5	0.00349538	0.00462638
355.5	0.0578416	0.0397656	0.0227916	0.0039909	0.0076156	0.0034758	0.0087006	0.00406719	0.0104387	276	0.00350453	0.00461528
355	0.0579404	0.0399104	0.0228674	0.0040315	0.0075714	0.0034294	0.0087054	0.00406719	0.0106434	275.5	0.00359816	0.00469833
354.5	0.0582701	0.0403551	0.0231881	0.004086	0.0077521	0.0034919	0.0089031	0.00424747	0.0106727	275	0.00359169	0.00471188
354	0.0585697	0.0406477	0.0234327	0.0041871	0.0078267	0.0035311	0.0089477	0.00427752	0.0108023	274.5	0.00358463	0.00488445
353.5	0.0587536	0.0408426	0.0235736	0.0041998	0.0078086	0.0035071	0.0090476	0.00433761	0.0109406	274	0.00349494	0.00481611
353	0.0590104	0.0411234	0.0238434	0.004269	0.0079574	0.003535	0.0092454	0.0044578	0.0110603	273.5	0.00340253	0.00469291
352.5	0.0593341	0.0413691	0.0240141	0.0042502	0.0081111	0.0035674	0.0092571	0.00439771	0.0112261	273	0.00338914	0.00469921
352	0.0596851	0.0417061	0.0242001	0.0043179	0.0081361	0.0036704	0.0092501	0.0044578	0.0114952	272.5	0.00330654	0.00466057
351.5	0.0597923	0.0418653	0.0242753	0.0042548	0.0081143	0.0036529	0.0091793	0.00451789	0.011803	272	0.00330534	0.00459527
351	0.0601679	0.0419979	0.0245899	0.0042915	0.0081419	0.003726	0.0092779	0.00463808	0.0119549	271.5	0.00332306	0.0043759
350.5	0.0605137	0.0423087	0.0247307	0.0043045	0.0083187	0.0038686	0.0094367	0.00469817	0.0120131	271	0.0032405	0.00430114
350	0.060857	0.042586	0.02494	0.0043082	0.008385	0.0039184	0.009453	0.00475826	0.0121626	270.5	0.00315493	0.00424922
349.5	0.0610752	0.0427802	0.0252332	0.0043065	0.0083132	0.003839	0.0094852	0.0048484	0.0123044	270	0.00318308	0.00419183
349	0.0613476	0.0430646	0.0253586	0.004247	0.0084466	0.0038199	0.0096176	0.00493854	0.0123111	269.5	0.00320965	0.00405079
348.5	0.0616965	0.0433125	0.0255895	0.0042739	0.0084645	0.0039349	0.0096925	0.00505873	0.0124116	269	0.00312639	0.00397978
348	0.0622151	0.0437951	0.0258571	0.0044673	0.0085701	0.0040287	0.0099261	0.00511882	0.0124841	268.5	0.00305895	0.00406265
347.5	0.0625026	0.0440586	0.0261456	0.004507	0.0086986	0.0040049	0.0099666	0.00517891	0.0126918	268	0.0030572	0.00409068
347	0.0628202	0.0442772	0.0264252	0.0045711	0.0086322	0.0040754	0.0099172	0.00523901	0.0128859	267.5	0.00296634	0.00408451
346.5	0.0632369	0.0445979	0.0266189	0.0046476	0.0087779	0.004172	0.0099879	0.00520896	0.0129067	267	0.00311365	0.0040974
346	0.0635293	0.0448643	0.0268093	0.0047155	0.0087943	0.0041551	0.0099733	0.00520896	0.0130821	266.5	0.00314442	0.00416052
345.5	0.0637531	0.0450151	0.0269321	0.004646	0.0087311	0.0041519	0.0100081	0.00514887	0.0132315	266	0.00322053	0.00412064
345	0.0641114	0.0453744	0.0272994	0.0047976	0.0089264	0.0042131	0.0101954	0.00538924	0.0135599	265.5	0.00327697	0.00407185
344.5	0.0642339	0.0454659	0.0272739	0.0047246	0.0086699	0.0039847	0.0100379	0.00532915	0.0138144	265	0.00323099	0.00387992
344	0.064594	0.045783	0.027525	0.0047889	0.008901	0.0039791	0.010267	0.00544933	0.0139169	264.5	0.00329692	0.00387348
343.5	0.0649205	0.0460645	0.0277575	0.0047737	0.0090455	0.0040124	0.0104685	0.00553947	0.0140305	264	0.00312028	0.00374874
343	0.0649771	0.0461811	0.0278931	0.0046066	0.0089581	0.0038807	0.0104211	0.00559956	0.0143515	263.5	0.00304897	0.00370091
342.5	0.0652465	0.0463875	0.0279605	0.0046206	0.0090725	0.0038716	0.0104185	0.00556952	0.0145106	263	0.00291494	0.00368935
342	0.0656381	0.0466111	0.0280951	0.0046967	0.0092141	0.0038955	0.0104571	0.00565966	0.014609	262.5	0.00274172	0.0035529
341.5	0.0661083	0.0470753	0.0284483	0.0049727	0.0095323	0.0041065	0.0107023	0.00571975	0.0147065	262	0.00269708	0.00347523
341	0.0665514	0.0474524	0.0286614	0.0049305	0.0095144	0.00422	0.0107914	0.00580989	0.0148434	261.5	0.00258807	0.0032846
340.5	0.0668016	0.0477206	0.0286976	0.0048656	0.0095476	0.0041431	0.0108726	0.00656105	0.0149642	261	0.0024987	0.00320206
340	0.0660171	0.0498851	0.0283721	0.0066384	0.0105791	0.0059494	0.0107201	0.00614358	0.0139167	260.5	0.00256514	0.00327319
339.5	0.0663954	0.0501564	0.0286454	0.0066797	0.0106964	0.0060659	0.0106884	0.00615861	0.0141252	260	0.00252676	0.00320001
339	0.0668103	0.0505783	0.0290873	0.0068913	0.0108073	0.0062966	0.0108373	0.00631363	0.0142704	259.5	0.00266493	0.00338629
338.5	0.0670933	0.0510613	0.0294093	0.0072728	0.0110513	0.0065238	0.0111813	0.00643866	0.0144889	259	0.00254715	0.00335457
338	0.0672519	0.0510389	0.0292829	0.0070725	0.0107259	0.0062408	0.0111439	0.00623368	0.014707	258.5	0.00261233	0.00342688
337.5	0.0675792	0.0512232	0.0296242	0.0071619	0.0109482	0.0063595	0.0110982	0.00641871	0.0148882	258	0.00270512	0.00344752
337	0.0677713	0.0513383	0.0296643	0.0071229	0.0109013	0.0062069	0.0110643	0.00652374	0.0152034	257.5	0.00266359	0.00334852
336.5	0.0680523	0.0516273	0.0300803	0.0071085	0.0109003	0.0059353	0.0110083	0.00671876	0.01533	257	0.00273333	0.00332333
336	0.0685091	0.0518461	0.0304111	0.0071038	0.0110801	0.0059648	0.0110861	0.00661379	0.0154998	256.5	0.00267115	0.00316505
335.5	0.0687462	0.0520392	0.0305802	0.0068374	0.0108232	0.0055417	0.0109522	0.00673881	0.0157912	256	0.0026608	0.00313744
335	0.0691071	0.0525021	0.0308441	0.0068274	0.0109691	0.0056516	0.0110201	0.00691384	0.0160994	255.5	0.0026095	0.00310681
334.5	0.0692304	0.0529024	0.0310834	0.0067778	0.0110074	0.005828	0.0111484	0.00714886	0.0163376	255	0.00253467	0.00302475
334	0.0697088	0.0533958	0.0313328	0.0069564	0.0111878	0.0058555	0.0114718	0.00720389	0.0164478	254.5	0.00239329	0.00295263
333.5	0.069908	0.053565	0.031541	0.0069943	0.011301	0.0058807	0.011535	0.00706891	0.016545	254	0.00234004	0.00294495
333	0.0702883	0.0540873	0.0315743	0.0070256	0.0113923	0.0060707	0.0116153	0.00724394	0.0167733	253.5	0.0023003	0.00293975
332.5	0.0705914	0.0543824	0.0320124	0.0072474	0.0114854	0.0062559	0.0118754	0.00747896	0.0169989	253	0.00232676	0.00292034
332	0.070994	0.054867	0.032335	0.0074152	0.011654	0.0063461	0.012036	0.00769399	0.017253	252.5	0.00238102	0.00284591
331.5	0.0713252	0.0551102	0.0323532	0.0073154	0.0115242	0.006275	0.0122272	0.00759901	0.017281	252	0.0023321	0.00289524
331	0.071722	0.055509	0.032847	0.0073872	0.011529	0.0064513	0.012219	0.00783404	0.0174631	251.5	0.00235776	0.00285425
330.5	0.0719906	0.0558466	0.0330646	0.0073103	0.0116316	0.0064193	0.0121406	0.00791907	0.0176782	251	0.00236144	0.00279619
330	0.072063	0.055987	0.033229	0.0072063	0.011431	0.0063149	0.01215	0.00776409	0.0177003	250.5	0.00241085	0.0027998
329.5	0.0724112	0.0562502	0.0333592	0.0071027	0.0113412	0.0063824	0.0121112	0.00771912	0.0177064	250	0.00242669	0.00280045
329	0.0727733	0.0565923	0.0336323	0.007076	0.0114413	0.0064252	0.0121523	0.00785414	0.0178025	249.5	0.00243059	0.00281345
328.5	0.073283	0.056958	0.034181	0.0071908	0.011631	0.0064634	0.012254	0.00784917	0.0179146	249	0.00253872	0.00281505
328	0.0734107	0.0571717	0.0342527	0.0071663	0.0116247	0.0063889	0.0121917	0.00773419	0.0180916	248.5	0.00260882	0.00286931
327.5	0.0740058	0.0576458	0.0345858	0.0072526	0.0117798	0.0066185	0.0123618	0.00795922	0.0183907	248	0.00266227	0.0029438
327	0.0745595	0.0580185	0.0349055	0.0073919	0.0121835	0.0068632	0.0126445	0.00824424	0.0185258	247.5	0.00269427	0.00300576
326.5	0.0750901	0.0583891	0.0352431	0.0076209	0.0122841	0.0068944	0.0128241	0.00837927	0.0186439	247	0.00267945	0.00303121
326	0.0753528	0.0584948	0.0351878	0.007596	0.0122918	0.0066763	0.0126868	0.00821429	0.018969	246.5	0.00265886	0.0030857
325.5	0.0757562	0.0590222	0.0354262	0.0078103	0.0124682	0.0068076	0.0129492	0.00843932	0.0190091	246	0.00263497	0.00311695
325	0.0761059	0.0593939	0.0354879	0.0079106	0.0124979	0.0067055	0.0128329	0.00850434	0.0192452	245.5	0.00265678	0.0031459
324.5	0.0763263	0.0597983	0.0357113	0.0080261	0.0125323	0.0067419	0.0129193	0.00857937	0.0194772	245	0.00262793	0.00314022
324	0.0766456	0.0600886	0.0360106	0.0081236	0.0125316	0.0065501	0.0130346	0.00857439	0.0196953	244.5	0.00274895	0.00322122
323.5	0.0768873	0.0605613	0.0362703	0.0079449	0.0125143	0.006522	0.0129253	0.00852942	0.0198814	244	0.00280544	0.00323754
323	0.0772021	0.0610311	0.0366621	0.0078132	0.0126341	0.0066555	0.0130761	0.00885445	0.0203495	243.5	0.00285051	0.00321512
322.5	0.0776085	0.0614735	0.0370745	0.0078324	0.0126845	0.0067327	0.0131655	0.00892947	0.0206656	243	0.00298949	0.00319364
322	0.0779882	0.0616642	0.0374942	0.0078681	0.0127752	0.006732	0.0131132	0.0091445	0.0210777	242.5	0.00312038	0.00325268
321.5	0.0785499	0.0621919	0.0380499	0.0080948	0.0129749	0.0068818	0.0133609	0.00952952	0.0214428	242	0.00313668	0.0032837
321	0.0787659	0.0623999	0.0382129	0.0079633	0.0129549	0.0067299	0.0131649	0.00939455	0.0215799	241.5	0.00324706	0.00335185
320.5	0.0792182	0.0628432	0.0383992	0.0081946	0.0130332	0.0069709	0.0133372	0.00965957	0.0217939	241	0.00328303	0.00342754
320	0.0797137	0.0631927	0.0387417	0.0084197	0.0132427	0.0070052	0.0134317	0.0098746	0.02208	240.5	0.00348388	0.00370126
319.5	0.0800558	0.0636158	0.0389948	0.0084665	0.0132888	0.0068355	0.0134908	0.00994962	0.0222841	240	0.00362456	0.00382896
319	0.0806535	0.0642255	0.0394645	0.0086436	0.0134725	0.0070258	0.0137525	0.0100947	0.0224852
318.5	0.0809739	0.0645869	0.0397389	0.0085155	0.0134629	0.0070136	0.0137249	0.0100897	0.0226493
318	0.081211	0.064988	0.039807	0.0084569	0.013537	0.0070283	0.013879	0.0102347	0.0230074
317.5	0.0816467	0.0653647	0.0401167	0.0082922	0.0135237	0.0071054	0.0139617	0.0104397	0.0235184
317	0.0820528	0.0659218	0.0406558	0.0084605	0.0137028	0.0073099	0.0141808	0.0105848	0.0237545
316.5	0.0823546	0.0663056	0.0408766	0.0085838	0.0140086	0.0075159	0.0142396	0.0107198	0.0239996
316	0.0826559	0.0667019	0.0409779	0.0086716	0.0141109	0.0077096	0.0141769	0.0109548	0.0244327
315.5	0.0829031	0.0672321	0.0414201	0.0088368	0.0142741	0.0078259	0.0143311	0.0113098	0.0248028
315	0.0835629	0.0677229	0.0419659	0.0091045	0.0145049	0.0079621	0.0145109	0.0116249	0.0251319
314.5	0.0840431	0.0681801	0.0423781	0.009463	0.0147001	0.0081236	0.0147571	0.0119199	0.025468
314	0.0846277	0.0687877	0.0426097	0.0096655	0.0149087	0.0082184	0.0147267	0.0122349	0.026009
313.5	0.0852268	0.0695178	0.0431608	0.0098783	0.0150038	0.0081852	0.0148828	0.0125899	0.0266761
313	0.0858507	0.0700067	0.0437207	0.0100699	0.0152797	0.0081606	0.0151147	0.012805	0.0270562
312.5	0.0866322	0.0705232	0.0443182	0.0103571	0.0155732	0.0083766	0.0154702	0.01317	0.0274093
312	0.0872677	0.0711647	0.0447537	0.0105196	0.0158157	0.0086035	0.0157587	0.013455	0.0279534
311.5	0.0877933	0.0716713	0.0451893	0.0106061	0.0160013	0.0087279	0.0158503	0.01372	0.0285075
311	0.0883637	0.0723147	0.0456327	0.0107096	0.0161147	0.0088283	0.0160367	0.013885	0.0288846
310.5	0.0888865	0.0727805	0.0462345	0.0108436	0.0164255	0.0091308	0.0164535	0.0141701	0.0292506
310	0.0894738	0.0731588	0.0465958	0.0109803	0.0164908	0.0092366	0.0165758	0.0144151	0.0298287
309.5	0.0900502	0.0738692	0.0470992	0.011376	0.0168522	0.0094717	0.0168252	0.0149101	0.0305108
309	0.0905717	0.0745397	0.0475897	0.011496	0.0170987	0.0096953	0.0170737	0.0153252	0.0312109
308.5	0.0914016	0.0753086	0.0484466	0.0119352	0.0175936	0.0101584	0.0174476	0.0158602	0.031726
308	0.0920754	0.0760604	0.0491834	0.0123083	0.0179354	0.0104767	0.0177674	0.0165052	0.0324641
307.5	0.092732	0.076751	0.049789	0.0126852	0.018299	0.0107137	0.018203	0.0170802	0.0332482
307	0.0935532	0.0777202	0.0505912	0.0131588	0.0187462	0.0111829	0.0187382	0.0177953	0.0339913
306.5	0.0945497	0.0785597	0.0514387	0.013763	0.0193187	0.0117626	0.0192567	0.0184603	0.0347723
306	0.0955975	0.0796755	0.0525225	0.0144436	0.0200255	0.0124439	0.0198975	0.0194453	0.0357094
305.5	0.0965399	0.0806989	0.0535289	0.0150324	0.0207669	0.0130553	0.0206589	0.0203703	0.0367435
305	0.0975687	0.0819107	0.0545677	0.0158992	0.0215087	0.0137327	0.0214857	0.0213954	0.0378946
304.5	0.0988792	0.0831452	0.0557222	0.0167902	0.0223412	0.0145338	0.0222972	0.0224404	0.0390637
304	0.100107	0.0845438	0.0570308	0.0178527	0.0234248	0.0154553	0.0231948	0.0236954	0.0404518
303.5	0.101251	0.0859003	0.0583143	0.0186729	0.0243763	0.0164211	0.0241753	0.0247504	0.0418009
303	0.102449	0.0872251	0.0594901	0.0196091	0.0253261	0.0173889	0.0251481	0.0259155	0.0432089
302.5	0.103828	0.0888694	0.0609404	0.020868	0.0264844	0.0185208	0.0262634	0.0273005	0.044783
302	0.105144	0.0901777	0.0623657	0.0219222	0.0276217	0.0197149	0.0272927	0.0286655	0.0465411
301.5	0.10658	0.0918505	0.0640265	0.0232103	0.0289415	0.021099	0.0286335	0.0303405	0.0484982
301	0.108333	0.0937871	0.0660691	0.0247528	0.0305221	0.0226261	0.0301921	0.0323356	0.0507163
300.5	0.110235	0.0959222	0.0680732	0.0264637	0.0322602	0.02433	0.0318332	0.0342506	0.0528824
300	0.112313	0.0982402	0.0703662	0.0282668	0.0341292	0.0261756	0.0336652	0.0364856	0.0551534
299.5	0.114388	0.100383	0.0725212	0.0301802	0.0360092	0.0280572	0.0355632	0.0386506	0.0576605
299	0.116556	0.102788	0.0748662	0.0321762	0.0380422	0.0300732	0.0376532	0.0409457	0.0600126
298.5	0.118837	0.105368	0.0773756	0.0342466	0.0401586	0.0320546	0.0398256	0.0432507	0.0624727
298	0.121148	0.108041	0.0798699	0.0365059	0.0423739	0.0342479	0.0419349	0.0456257	0.0650978
297.5	0.123639	0.110667	0.082513	0.038959	0.04476	0.036558	0.044361	0.0482507	0.0678129
297	0.126025	0.113323	0.0851705	0.0413175	0.0471605	0.0387815	0.0467175	0.0509958	0.070847
296.5	0.128836	0.116552	0.0881307	0.0439597	0.0498817	0.0414367	0.0494027	0.0540208	0.0740231
296	0.131635	0.119707	0.0910428	0.0466438	0.0525228	0.0441518	0.0519448	0.0570858	0.0775481
295.5	0.134719	0.123044	0.0942844	0.0495704	0.0554894	0.0469984	0.0549694	0.0604408	0.0810792
295	0.137851	0.126534	0.0977144	0.0527384	0.0586094	0.0501184	0.0581714	0.0640959	0.0850243
294.5	0.141124	0.130382	0.101349	0.0560738	0.0619948	0.0534728	0.0616458	0.0679009	0.0892094
294	0.144829	0.13455	0.10524	0.0599561	0.0658041	0.0573421	0.0654831	0.0721059	0.0936955
293.5	0.14841	0.138759	0.109298	0.0639178	0.0696308	0.0612378	0.0695268	0.0763409	0.0984656
293	0.152518	0.14334	0.113916	0.0683767	0.0739807	0.0654907	0.0740067	0.081076	0.103334
292.5	0.156517	0.1479	0.118489	0.0728797	0.0784027	0.0697937	0.0785877	0.085871	0.10847
292	0.160774	0.152619	0.123211	0.0774054	0.0830374	0.0743714	0.0833274	0.090926	0.113726
291.5	0.1648	0.157094	0.127669	0.0816872	0.0871252	0.0787272	0.0877652	0.095661	0.118858
291	0.168542	0.161176	0.131956	0.0856653	0.0910653	0.0825433	0.0918663	0.100006	0.123528
290.5	0.172018	0.165003	0.135788	0.0892091	0.0945811	0.0859511	0.0954401	0.103881	0.12762
290	0.175094	0.168434	0.139431	0.0924175	0.0978415	0.0891945	0.0988805	0.107486	0.131418
289.5	0.177815	0.171482	0.14246	0.0951431	0.100458	0.0918051	0.101661	0.110381	0.134668
289	0.180579	0.174465	0.145452	0.0976874	0.103071	0.0943754	0.104237	0.113136	0.13768
288.5	0.183396	0.177501	0.148323	0.100463	0.105642	0.0968757	0.106868	0.115941	0.140742
288	0.186418	0.180876	0.151692	0.103458	0.108694	0.099791	0.109852	0.119166	0.144278
287.5	0.189887	0.184632	0.155451	0.106948	0.112128	0.103354	0.113497	0.122901	0.148249
287	0.193613	0.188597	0.159468	0.110761	0.115863	0.107166	0.117504	0.126936	0.152637
286.5	0.197636	0.193035	0.164021	0.115088	0.120114	0.111584	0.121733	0.131761	0.157762
286	0.2015	0.197358	0.168502	0.119417	0.124397	0.115826	0.126253	0.136476	0.162831
285.5	0.205419	0.201758	0.173004	0.123893	0.128764	0.120376	0.130834	0.141121	0.167799
285	0.209006	0.205884	0.177063	0.127744	0.13257	0.124325	0.134905	0.145296	0.172131
284.5	0.212257	0.209455	0.180704	0.131206	0.135875	0.127813	0.138353	0.148861	0.175845
284	0.215104	0.212413	0.183664	0.133957	0.138493	0.130485	0.141105	0.151676	0.178782
283.5	0.217361	0.214782	0.18583	0.135912	0.140299	0.132339	0.143105	0.153451	0.180748
283	0.219148	0.216608	0.187563	0.137288	0.141483	0.133588	0.144481	0.154656	0.182205
282.5	0.220695	0.218199	0.189019	0.138004	0.142265	0.134359	0.145312	0.155432	0.183034
282	0.222083	0.21927	0.190077	0.138445	0.142575	0.134682	0.145761	0.155837	0.183827
281.5	0.223422	0.220455	0.191235	0.138908	0.142984	0.135022	0.146318	0.156362	0.184552
281	0.224607	0.22165	0.192235	0.139359	0.143497	0.135489	0.146768	0.156897	0.18537
280.5	0.225795	0.222912	0.193259	0.139818	0.144078	0.135937	0.147295	0.157452	0.186309
280	0.227355	0.224477	0.194484	0.140594	0.14503	0.136653	0.148167	0.158437	0.187446
279.5	0.228837	0.225874	0.195669	0.14128	0.145756	0.137293	0.148922	0.159322	0.188588
279	0.230093	0.227011	0.196796	0.141851	0.146393	0.137816	0.149712	0.160007	0.189583
278.5	0.231243	0.228059	0.197726	0.142303	0.146833	0.138257	0.150204	0.160582	0.190366
278	0.232315	0.228863	0.198398	0.142355	0.147032	0.138369	0.150339	0.160797	0.190848
277.5	0.233264	0.229488	0.198964	0.142161	0.146868	0.138144	0.150207	0.160832	0.191003
277	0.233875	0.229902	0.19918	0.141495	0.146266	0.137564	0.149852	0.160497	0.190877
276.5	0.234387	0.230155	0.199176	0.140886	0.145599	0.136877	0.149237	0.159992	0.190546
276	0.234902	0.230308	0.199029	0.13999	0.144784	0.136148	0.148387	0.159157	0.189918
275.5	0.2351	0.230312	0.19865	0.138766	0.143609	0.135002	0.147337	0.158092	0.18916
275	0.2353	0.230189	0.198139	0.13751	0.142425	0.13382	0.146164	0.156987	0.188273
274.5	0.235292	0.23012	0.197582	0.136174	0.141213	0.132562	0.144988	0.155872	0.187263
274	0.235331	0.22992	0.196928	0.135076	0.14001	0.131444	0.143652	0.154747	0.186339
273.5	0.235339	0.229566	0.196238	0.13364	0.138559	0.130026	0.14233	0.153402	0.185201
273	0.235139	0.228991	0.195334	0.131935	0.136951	0.128227	0.140766	0.151847	0.18405
272.5	0.235049	0.228562	0.194484	0.13039	0.135499	0.126634	0.139263	0.150422	0.182806
272	0.23495	0.228111	0.193591	0.128635	0.133808	0.124928	0.137615	0.148907	0.181522
271.5	0.234697	0.227598	0.192684	0.12702	0.132074	0.123229	0.135992	0.147312	0.180203
271	0.234363	0.226843	0.191591	0.125047	0.130262	0.12136	0.134262	0.145447	0.178698
270.5	0.234174	0.226052	0.190536	0.123167	0.128454	0.119493	0.132536	0.143712	0.177178
270	0.233941	0.225337	0.189526	0.121232	0.126807	0.117664	0.130748	0.142017	0.175557
269.5	0.233638	0.224664	0.188406	0.119429	0.125082	0.115889	0.12896	0.140392	0.173951
269	0.233219	0.223744	0.187225	0.117532	0.123281	0.113947	0.127066	0.138527	0.172242
268.5	0.23278	0.222815	0.185925	0.115461	0.121417	0.111757	0.125128	0.136652	0.170542
268	0.232348	0.221857	0.184719	0.113513	0.119423	0.109747	0.123155	0.134797	0.168816
267.5	0.231759	0.220808	0.183374	0.111297	0.117347	0.107495	0.121095	0.132812	0.167055
267	0.231109	0.219898	0.181993	0.109146	0.115249	0.105422	0.118963	0.130777	0.165218
266.5	0.23046	0.2188	0.180585	0.106939	0.113089	0.103279	0.116781	0.128642	0.163248
266	0.229874	0.217809	0.179135	0.1048	0.111015	0.101153	0.114724	0.126647	0.16144
265.5	0.229163	0.216751	0.177718	0.102506	0.108896	0.099063	0.112646	0.124562	0.159561
265	0.228492	0.215761	0.176268	0.100319	0.106892	0.0968421	0.11055	0.122507	0.157622
264.5	0.227798	0.214634	0.174782	0.0981448	0.104795	0.0946968	0.108406	0.120462	0.155774
264	0.2271	0.213449	0.173184	0.0958911	0.102646	0.0924591	0.106232	0.118327	0.153777
263.5	0.226352	0.212339	0.171657	0.0936975	0.100484	0.0901915	0.10403	0.116212	0.151884
263	0.225491	0.211168	0.170113	0.0914247	0.0984277	0.0879797	0.10184	0.114077	0.149942
262.5	0.224675	0.209953	0.168534	0.0892057	0.0963377	0.0857937	0.0997097	0.111893	0.147975
262	0.224016	0.208944	0.167149	0.0872848	0.0944618	0.0838988	0.0977348	0.109948	0.146137
261.5	0.223372	0.207978	0.165738	0.0853384	0.0926054	0.0820134	0.0958504	0.108143	0.144498
261	0.222663	0.207062	0.16437	0.0834742	0.0908142	0.0801852	0.0940982	0.106378	0.14297
260.5	0.222019	0.206149	0.163128	0.0817277	0.0891577	0.0784957	0.0924817	0.104693	0.141513
260	0.221453	0.205297	0.1619	0.080102	0.087523	0.076841	0.090909	0.103058	0.140041
259.5	0.220828	0.204344	0.160623	0.0783519	0.0859379	0.0752179	0.0892849	0.101523	0.138746
259	0.220164	0.203335	0.15933	0.076587	0.084326	0.073518	0.087694	0.0999477	0.137347
258.5	0.219376	0.202295	0.15797	0.0747664	0.0825924	0.0717164	0.0859304	0.0981727	0.135735
258	0.218658	0.201253	0.156621	0.0730095	0.0808875	0.0699055	0.0841125	0.0963777	0.134142
257.5	0.21791	0.200215	0.155176	0.0711396	0.0791806	0.0680846	0.0823366	0.0946228	0.132556
257	0.217134	0.199135	0.153731	0.0693335	0.0774715	0.0662325	0.0804515	0.0929478	0.131083
256.5	0.216471	0.198207	0.152414	0.0676224	0.0758724	0.0645884	0.0787864	0.0913028	0.129609
256	0.215861	0.197384	0.151224	0.0660725	0.0743625	0.0629775	0.0772015	0.0897878	0.128285
255.5	0.215339	0.196645	0.150135	0.0646802	0.0730682	0.0615252	0.0758222	0.0884629	0.127189
255	0.215011	0.196128	0.149197	0.0633465	0.0719565	0.0602925	0.0746785	0.0873379	0.126261
254.5	0.214648	0.195618	0.148353	0.0621869	0.0708519	0.0591589	0.0735769	0.0862629	0.125407
254	0.214442	0.195292	0.147626	0.0611723	0.0699623	0.0581573	0.0726643	0.0853479	0.124688
253.5	0.214165	0.194955	0.146821	0.0602094	0.0691384	0.0572064	0.0718244	0.084543	0.124146
253	0.213973	0.194638	0.1462	0.0592473	0.0682833	0.0563083	0.0710063	0.083788	0.123773
252.5	0.213848	0.194426	0.145585	0.0584244	0.0675154	0.0554864	0.0702104	0.083093	0.123346
252	0.213716	0.194181	0.144962	0.0575433	0.0667283	0.0546283	0.0694163	0.082418	0.122983
251.5	0.213633	0.194053	0.144519	0.0568199	0.0661229	0.0538709	0.0687379	0.0819131	0.122782
251	0.213642	0.194024	0.144029	0.0561853	0.0656103	0.0532403	0.0681693	0.0814681	0.122702
250.5	0.213785	0.194089	0.143812	0.0556936	0.0651786	0.0527176	0.0677126	0.0812131	0.122836
250	0.214028	0.194363	0.143702	0.0554044	0.0649864	0.0523784	0.0673994	0.0810881	0.123022
249.5	0.214514	0.194821	0.143795	0.0553007	0.0649807	0.0522747	0.0673727	0.0812732	0.123573
249	0.215099	0.195468	0.144109	0.055497	0.065241	0.052463	0.067573	0.0816982	0.124366
248.5	0.215905	0.196373	0.144621	0.0558734	0.0657294	0.0528964	0.0681164	0.0824032	0.125416
248	0.216972	0.197571	0.145444	0.0565526	0.0664316	0.0535746	0.0689146	0.0833783	0.126774
247.5	0.218202	0.198968	0.146441	0.0573779	0.0674139	0.0544999	0.0699069	0.0845733	0.128395
247	0.219767	0.200769	0.147787	0.0585799	0.0686929	0.0557569	0.0712949	0.0861683	0.130326
246.5	0.221485	0.202774	0.149352	0.0600269	0.0703229	0.0572919	0.0728869	0.0880733	0.132666
246	0.223521	0.205153	0.151266	0.0618227	0.0722297	0.0591807	0.0748987	0.0903783	0.135431
245.5	0.226015	0.208033	0.153656	0.0640871	0.0746391	0.0615471	0.0773341	0.0932034	0.138679
245	0.228744	0.211244	0.156401	0.0667907	0.0774037	0.0642817	0.0801907	0.0965184	0.142531
244.5	0.231808	0.214856	0.159616	0.0699641	0.0806981	0.0675791	0.0836441	0.100393	0.146958
244	0.235384	0.219057	0.163341	0.0737771	0.0846291	0.0714471	0.0877221	0.104958	0.152188
243.5	0.239481	0.223954	0.167725	0.0782881	0.0892391	0.0760651	0.0925131	0.110353	0.158155
243	0.244135	0.229489	0.172761	0.0835676	0.0945906	0.0814806	0.0980816	0.116518	0.164966
242.5	0.249434	0.235707	0.178538	0.0897164	0.100784	0.0876984	0.104543	0.123564	0.1727
242	0.255434	0.242815	0.185121	0.0967697	0.107889	0.0948017	0.111955	0.131599	0.181491
241.5	0.262247	0.25088	0.192746	0.104851	0.116054	0.103019	0.120407	0.140764	0.191405
241	0.269969	0.259964	0.201292	0.114083	0.125326	0.112334	0.129959	0.151119	0.202538
240.5	0.278603	0.270101	0.211151	0.124628	0.135878	0.123055	0.140897	0.162854	0.215047
240	0.288215	0.281359	0.222122	0.136461	0.14778	0.135012	0.15314	0.175979	0.229052
0	--	--	--	--	--	--	--	--	--
0	--	--	--	--	--	--	--	--	--
0	--	--	--	--	--	--	--	--	--
0	--	--	--	--	--	--	--	--	--
0	--	--	--	--	--	--	--	--	--
0	--	--	--	--	--	--	--	--	--
0	--	--	--	--	--	--	--	--	--
0	--	--	--	--	--	--	--	--	--
0	--	--	--	--	--	--	--	--	--
0	--	--	--	--	--	--	--	--	--
0	--	--	--	--	--	--	--	--	--
0	--	--	--	--	--	--	--	--	--
0	--	--	--	--	--	--	--	--	--
0	--	--	--	--	--	--	--	--	--
0	--	--	--	--	--	--	--	--	--
0	--	--	--	--	--	--	--	--	--
0	--	--	--	--	--	--	--	--	--
0	--	--	--	--	--	--	--	--	--
0	--	--	--	--	--	--	--	--	--
0	--	--	--	--	--	--	--	--	--
0	--	--	--	--	--	--	--	--	--
0	--	--	--	--	--	--	--	--	--
0	--	--	--	--	--	--	--	--	--
0	--	--	--	--	--	--	--	--	--
0	--	--	--	--	--	--	--	--	--
0	--	--	--	--	--	--	--	--	--
0	--	--	--	--	--	--	--	--	--
0	--	--	--	--	--	--	--	--	--
0	--	--	--	--	--	--	--	--	--
--	--	--	--	--	--	--	--	--	--
--	--	--	--	--	--	--	--	--	--
--	--	--	--	--	--	--	--	--	--
--	--	--	--	--	--	--	--	--	--
--	--	--	--	--	--	--	--	--	--
--	--	--	--	--	--	--	--	--	--
--	--	--	--	--	--	--	--	--	--
--	--	--	--	--	--	--	--	--	--
--	--	--	--	--	--	--	--	--	--
--	--	--	--	--	--	--	--	--	--
--	--	--	--	--	--	--	--	--	--
--	--	--	--	--	--	--	--	--	--
--	--	--	--	--	--	--	--	--	--
--	--	--	--	--	--	--	--	--	--
--	--	--	--	--	--	--	--	--	--

## Sheet: Fig 4B
Figure 4B: Abs260/Abs280 ratio vs. time of hTTR in the presence and absence of subtilisin
	hTTR						hTTR + Sub
Time (h)	A260/280 1	A260/280 2	A260/280 3	Av	Std dev	Time (h)	Time (h)	A260/280 1	A260/280 2	A260/280 3	Av	Std dev
0	0.578378	0.586132	0.65046	0.60499	0.0395686		0	0.538584	0.558879	0.62415	0.573871	0.0447094
8	0.51365	0.581346	0.667541	0.587512	0.0771307		2	0.581685	0.550988	0.57446	0.569044	0.0160493
24	0.592033	0.5433	0.674512	0.603281	0.0663255		4	0.511164	0.541198	0.61477	0.55571	0.053306
48	0.625564	0.610045	0.71972	0.651776	0.0593504		8	0.552668	0.533795	0.58134	0.555934	0.0239403
72	0.694903	0.651645	0.75707	0.701206	0.0529943		24	0.736994	0.719775	0.8388	0.76519	0.0643273
							48	0.930556	0.901975	0.91834	0.916957	0.0143402
							72	0.983047	0.959774	0.97651	0.973111	0.0120032

## Sheet: Fig 4C
Figure 4C: DLS data of hTTR proteolysis by subtilisin after 24-h reaction
TTR 0h	Intensity	TTR 24h	Intensity	TTR SUB 24h	Intensity
0.2	0	0.2	0	0.2	0
0.2315	0	0.2315	0	0.2315	0
0.268	0	0.268	0	0.268	0
0.3105	0	0.3105	0	0.3105	0
0.3595	0	0.3595	0	0.3595	0
0.4165	0	0.4165	0	0.4165	0
0.4825	0	0.4825	0	0.4825	0
0.5585	0	0.5585	0	0.5585	0
0.647	0	0.647	0	0.647	0
0.7495	0	0.7495	0	0.7495	0
0.868	0	0.868	0	0.868	0
1.005	0	1.005	0	1.005	0
1.164	0	1.164	0	1.164	0
1.348	0	1.348	0	1.348	0
1.561	0	1.561	0	1.561	0
1.8075	0	1.8075	0	1.8075	0
2.0935	0	2.0935	0	2.0935	0
2.4245	1.712	2.4245	0.325	2.4245	1.028
2.8075	4.768	2.8075	3.005	2.8075	3.236
3.2515	7.884	3.2515	7.163	3.2515	6.113
3.7655	9.8	3.7655	10.957	3.7655	8.899
4.3605	9.836	4.3605	12.836	4.3605	10.892
5.05	8.077	5.05	12.166	5.05	11.634
5.848	5.262	5.848	9.344	5.848	11
6.7725	2.453	6.7725	5.53	6.7725	9.192
7.843	0.587	7.843	2.146	7.843	6.67
9.083	0	9.083	0.263	9.083	4.023
10.5185	0	10.5185	0	10.5185	1.824
12.1815	0	12.1815	0	12.1815	0.465
14.107	0	14.107	0	14.107	0
16.337	0	16.337	0	16.337	0
18.92	0	18.92	0	18.92	0
21.9105	0	21.9105	0	21.9105	0
25.374	0	25.374	0	25.374	0
29.3855	0	29.3855	0	29.3855	0
34.0305	0.082	34.0305	0	34.0305	0
39.41	0.599	39.41	0	39.41	0
45.64	1.563	45.64	0	45.64	0
52.8545	2.803	52.8545	0.403	52.8545	0
61.21	4.079	61.21	1.252	61.21	0
70.886	5.16	70.886	2.38	70.886	0
82.0915	5.875	82.0915	3.532	82.0915	0
95.0685	6.131	95.0685	4.465	95.0685	0
110.097	5.92	110.097	4.997	110.097	0
127.501	5.301	127.501	5.044	127.501	0
147.656	4.388	147.656	4.619	147.656	0
170.998	3.325	170.998	3.819	170.998	0
198.029	2.26	198.029	2.806	198.029	0.049
229.333	1.325	229.333	1.767	229.333	0.199
265.586	0.619	265.586	0.882	265.586	0.455
307.57	0.185	307.57	0.283	307.57	0.792
356.19	0.008	356.19	0.015	356.19	1.171
412.496	0	412.496	0	412.496	1.548
477.703	0	477.703	0	477.703	1.884
553.217	0	553.217	0	553.217	2.147
640.67	0	640.67	0	640.67	2.315
741.947	0	741.947	0	741.947	2.377
859.233	0	859.233	0	859.233	2.333
995.059	0	995.059	0	995.059	2.192
1152.36	0	1152.36	0	1152.36	1.969
1334.52	0	1334.52	0	1334.52	1.688
1545.48	0	1545.48	0	1545.48	1.372
1789.79	0	1789.79	0	1789.79	1.049
2072.72	0	2072.72	0	2072.72	0.743
2400.37	0	2400.37	0	2400.37	0.476
2779.82	0	2779.82	0	3219.25	0.264
3219.25	0	3219.25	0	3728.15	0
3728.15	0	3728.15	0	4317.49	0
4317.49	0	4317.49	0	5000	0
10000	0	10000	0	10000	0

## Sheet: Fig 5A
Figure 5A: Fluorescence emission spectra of ThT during proteolysis of hTTR
	hTTR		hTTR + sub
	0h	72h	0h	2h	4h	8h	24h	48h	72h
Wavelength (nm)	Int	Int	Int	Int	Int	Int	Int	Int	Int
465	37.5129	37.1886	32.5339	17.1356	36.9783	20.3563	155.077	133.404	158.993
465.5	37.4389	37.3829	32.6874	17.0354	36.9973	20.2934	157.746	136.652	162.266
466	37.0438	37.5096	32.0497	16.6485	36.6233	20.1015	161.939	141.277	167.032
466.5	36.7332	37.9032	31.1475	16.2306	36.2071	19.7341	166.889	146.688	172.429
467	36.2464	38.0692	30.2242	15.6706	35.7162	19.3327	171.946	152.722	178.307
467.5	36.0982	38.2827	29.7607	15.4406	35.5908	19.2047	177.422	158.794	184.417
468	35.6231	38.2992	29.3819	14.8885	35.27	18.8842	183.035	165.245	190.677
468.5	35.2836	38.599	28.8746	14.639	34.9775	18.6931	188.695	171.405	196.744
469	34.9609	38.8146	28.1077	14.1936	34.3614	18.4002	193.881	177.836	202.946
469.5	34.7017	39.2122	27.5978	13.79	34.158	18.1148	199.363	183.818	208.935
470	34.3534	39.4392	27.2168	13.62	33.8976	17.972	205.472	190.239	215.345
470.5	33.1477	39.1131	26.7249	12.9636	33.4607	17.7192	211.056	196.459	221.423
471	32.6618	39.4698	25.9827	12.6403	33.0553	17.5142	216.858	203.34	227.825
471.5	32.0478	39.5186	24.9616	12.1683	32.3932	17.1445	222.747	209.173	233.721
472	32.0918	40.0017	24.2626	11.9754	32.1571	17.014	228.616	215.724	240.095
472.5	31.7164	40.1764	23.8163	11.719	31.8284	16.641	234.803	222.315	246.124
473	31.068	40.0674	23.1609	11.0702	31.2682	16.1436	240.496	228.319	252.15
473.5	30.4608	40.1124	22.5575	10.9255	30.8789	15.9819	245.791	234.428	258.195
474	29.852	40.0599	21.5158	10.5549	30.2666	15.7205	250.629	240.497	264.08
474.5	29.2214	40.0951	21.077	10.1581	30.0415	15.5475	254.843	246.357	269.711
475	28.7894	40.2216	20.5431	9.83143	29.6896	15.3706	259.788	252.376	275.643
475.5	28.1186	40.3096	20.1396	9.36514	29.4174	15.1155	265.095	258.118	281.389
476	27.5229	40.5703	19.6027	9.01406	29.1338	14.8918	269.876	263.841	286.803
476.5	26.6629	40.399	18.9333	8.41687	28.4784	14.2243	274.461	268.696	291.536
477	25.9258	40.4563	18.5539	7.92429	28.0431	13.8006	278.689	273.76	296.015
477.5	25.5647	40.2689	17.8085	7.6969	27.3943	13.7206	282.903	278.886	300.663
478	25.686	40.8086	17.6329	7.68442	27.4117	14.0785	287.526	283.102	304.995
478.5	25.603	41.1715	17.1663	7.59733	27.4515	14.1892	291.681	287.579	309.397
479	25.0474	41.1912	16.9831	7.50464	27.3283	14.2257	295.433	291.354	313.555
479.5	24.5321	41.0122	16.8019	7.15896	27.1227	13.6467	299.206	295.094	317.396
480	23.6159	40.5309	16.1842	7.01217	26.5631	13.5542	301.749	298.972	320.692
480.5	22.3892	39.8754	15.4195	6.44769	25.8311	13.256	304.243	301.921	323.342
481	22.1126	40.0257	15.5466	6.3071	25.9747	13.5902	306.42	305.429	326.394
481.5	21.7231	39.9802	15.1053	5.85232	25.5576	13.3854	308.231	307.863	329.126
482	21.5668	40.2413	15.266	6.07703	25.7013	13.4143	310.81	311.417	332.215
482.5	21.0577	40.1251	14.597	5.94305	25.1444	13.0257	312.39	313.123	333.94
483	20.2274	39.7354	14.2692	5.91136	25.0123	13.0349	314.206	315.641	335.903
483.5	19.9832	39.629	13.9614	5.48608	24.7313	12.592	314.935	317.516	337.087
484	19.1052	39.2796	13.6238	5.25129	24.4625	12.563	315.787	318.077	338.265
484.5	18.8818	39.456	13.6883	5.36141	24.4544	12.5523	316.812	319.741	339.946
485	18.6951	39.4308	13.4285	5.47622	24.2779	12.6006	317.575	320.317	340.881
485.5	18.2272	39.3091	13.4201	5.14204	24.1157	12.5603	318.218	320.839	341.568
486	17.8396	38.9688	13.0536	4.84015	23.8508	12.4098	317.858	321.396	341.867
486.5	17.4708	38.7184	12.6397	4.36117	23.355	12.4837	318.053	321.279	341.551
487	17.004	38.2212	12.0537	4.37938	22.9293	12.1019	317.274	321.354	341.15
487.5	17.1238	38.4333	12.1939	4.76279	22.8968	12.1877	317.353	321.127	340.857
488	16.9236	38.4525	11.8483	5.16911	22.7488	12.0777	316.63	320.958	340.47
488.5	16.7503	38.3724	11.9277	4.92022	22.7912	12.0387	315.937	320.231	339.653
489	16.7321	38.2271	12.2626	4.89184	22.9213	12.3115	315.714	319.565	338.619
489.5	16.5103	37.8436	11.9124	4.65005	22.5038	12.1234	314.365	317.866	336.96
490	16.4893	37.8963	12.0907	5.01857	22.4655	12.1745	313.248	316.35	335.504
490.5	16.7143	37.8272	11.9794	5.22988	22.3158	12.3171	311.537	314.983	334.382
491	16.6677	37.5225	12.061	5.0808	22.419	12.0202	309.259	313.431	333.082
491.5	16.676	37.4588	12.1036	5.13211	22.4051	12.1866	307.466	312.556	331.807
492	16.1824	37.0691	11.91	4.98033	22.183	12.087	305.888	311.115	329.946
492.5	16.0941	36.9914	11.8452	5.04824	22.1216	12.17	304.323	309.361	327.876
493	16.3993	37.1088	11.9969	5.09456	22.1934	12.0304	302.722	307.728	326.125
493.5	16.0889	36.7075	11.9093	5.44047	22.3334	12.0569	300.765	305.745	323.959
494	16.1043	36.7425	11.992	5.30089	22.2021	11.7612	298.253	303.718	321.854
494.5	16.0153	36.4678	12.0708	5.2951	22.1077	11.8105	296.348	301.62	319.798
495	15.8986	36.261	12.0131	5.04121	21.7267	11.7808	294.295	299.193	317.297
495.5	16.0353	35.9775	11.7165	5.13573	21.4862	11.963	292.166	297.067	315.058
496	15.8727	35.5668	11.7087	5.05374	21.329	11.8705	289.978	295.107	312.877
496.5	16.2892	35.7473	11.5922	5.36466	21.2995	12.1455	287.837	293.327	310.689
497	16.3313	35.4566	11.8478	5.56167	21.3395	11.9886	285.068	290.81	308.254
497.5	16.6122	35.5728	11.8611	5.73009	21.2348	11.8398	282.727	288.355	306.06
498	16.6082	35.3899	12.0986	5.7645	21.3411	11.7757	281.054	285.635	303.568
498.5	16.6227	35.3951	11.9908	5.72782	21.2501	11.6367	278.801	283.051	301.149
499	16.8018	35.3763	12.2808	5.89313	21.3783	11.9072	276.947	281.183	299.356
499.5	16.9041	35.3227	12.5221	6.12555	21.4604	11.9055	274.726	279.03	296.96
500	16.8277	35.0073	12.3184	6.17896	21.3475	11.8753	272.659	276.67	294.836
500.5	17.0054	34.7581	12.2528	6.01588	21.3309	12.0312	270.396	274.548	292.7
501	17.0788	34.815	12.4711	6.26189	21.4619	12.006	268.663	272.744	290.685
501.5	17.2591	34.6266	13.0168	6.25511	21.6449	12.0835	266.624	270.77	288.618
502	17.2928	34.6532	13.2364	6.15792	21.6468	12.1273	264.145	268.493	285.978
502.5	17.3083	34.5918	13.1062	6.09523	21.3777	11.9512	262.584	265.812	283.485
503	17.4445	34.5414	13.3157	6.02335	21.4545	11.9419	260.495	264.062	281.283
503.5	17.8362	34.749	13.4381	6.28576	21.5028	11.8469	258.386	262.116	279.224
504	18.1666	34.7874	13.4495	6.30668	21.5237	11.74	256.309	260.02	276.982
504.5	18.4894	35.002	14.092	6.67679	21.9827	11.9961	254.681	258.313	275.184
505	18.6694	34.8269	14.0074	6.82531	21.9884	12.1945	253.491	256.498	273.259
505.5	19.016	34.7871	13.9064	6.83072	21.9105	12.2329	251.92	254.532	271.184
506	19.1224	34.3244	13.7292	6.76184	21.6471	11.9432	250.398	252.458	269.117
506.5	19.2946	34.3727	13.4825	6.55345	21.4024	11.8386	248.552	250.314	266.958
507	19.1491	34.0438	13.8135	6.68607	21.51	11.9489	246.308	248.488	265.013
507.5	18.7913	33.7816	14.1739	6.67978	21.6965	11.9689	243.972	246.231	262.6
508	18.894	33.7639	14.2634	6.6841	21.7477	11.8863	242.156	244.345	260.664
508.5	19.0847	33.7899	14.5215	6.81881	21.9527	11.6788	240.686	242.422	258.723
509	19.5773	34.1946	14.6951	7.16443	21.9203	11.9051	239.436	240.919	257.217
509.5	19.828	34.2355	14.9336	7.32864	21.9333	11.8682	237.236	239.436	255.537
510	19.9998	34.198	14.7201	7.19536	21.6927	11.7586	235.526	237.252	253.417
510.5	19.9491	33.8638	14.8	7.20027	21.6147	11.8352	233.829	235.504	251.655
511	20.427	33.809	14.8206	7.25558	21.5116	11.8526	232.188	233.092	249.334
511.5	20.758	33.8132	14.9171	7.3294	21.5705	11.9398	230.965	230.906	247.1
512	21.1081	34.042	15.002	7.71901	21.6869	12.1293	229.128	229.569	245.371
512.5	20.7576	33.7989	14.9428	7.63823	21.7714	12.2146	227.644	227.944	243.52
513	20.7883	33.5891	14.9892	7.73104	21.8086	12.2803	225.344	226.255	241.756
513.5	20.823	33.3353	15.1099	7.83356	21.89	12.3113	223.893	224.49	239.967
514	21.1414	33.3057	14.9613	7.75597	21.5987	12.0037	221.838	222.167	237.761
514.5	21.5014	33.3299	15.1161	7.87969	21.6794	11.815	219.93	220.466	235.714
515	21.737	33.2635	15.0112	7.8846	21.4496	11.9264	217.856	218.525	233.79
515.5	22.1272	33.4563	15.3526	7.88672	21.8309	11.9928	215.981	216.24	231.324
516	22.1193	33.232	14.9024	7.84243	21.3623	11.9324	214.4	214.256	229.471
516.5	22.1694	33.1245	14.7867	7.77335	21.1587	11.6875	212.439	211.966	227.119
517	22.283	33.1275	14.7432	7.71346	21.0033	11.6839	210.606	210.069	225.045
517.5	22.4267	32.9467	14.9851	7.53908	21.0216	11.4609	208.058	207.78	222.814
518	22.3392	32.627	15.1163	7.71639	21.1425	11.5231	206.119	205.674	220.674
518.5	22.4193	32.4209	15.081	7.6739	21.0497	11.4673	204.708	203.58	218.556
519	22.4203	32.3263	15.1543	7.97132	21.0857	11.4679	202.909	202.232	216.888
519.5	22.9174	32.5146	15.4678	8.05393	21.2628	11.5014	201.342	200.265	214.858
520	23.0845	32.5067	15.2044	8.03995	20.9964	11.7875	199.672	198.863	213.11
520.5	23.3625	32.6173	15.2477	8.07136	20.988	11.8042	197.754	196.549	210.927
521	23.0291	32.1951	14.985	7.81608	20.7114	11.8948	195.719	194.129	208.529
521.5	22.9954	32.0581	14.8717	8.03869	20.6531	11.7176	193.521	191.099	205.997
522	23.4496	32.2066	14.9531	8.30591	20.729	11.9871	191.865	189.371	204.084
522.5	23.814	32.2852	15.1862	8.32632	20.8064	11.8811	190.682	187.701	202.239
523	23.9347	32.2896	14.9658	8.29894	20.5958	11.7563	188.597	186.212	200.204
523.5	23.7602	32.0417	14.9047	8.35745	20.5018	11.5076	186.594	184.556	198.217
524	23.4242	31.6719	14.6191	8.41117	20.183	11.2532	183.941	182.644	196.204
524.5	23.0954	31.3003	14.8578	8.62548	20.3143	11.2942	181.823	180.73	194.389
525	23.0203	31.0972	15.1348	8.565	20.1551	11.2044	179.974	178.596	192.215
525.5	22.9244	30.8607	14.8955	8.57991	20.0522	11.2388	178.221	176.023	189.766
526	23.2151	30.8861	14.7432	8.65412	19.841	11.4555	176.229	173.809	187.654
526.5	22.8705	30.5183	14.263	8.56654	19.5467	11.1642	173.748	171.713	185.521
527	22.8326	30.4435	14.389	8.62415	19.5932	11.1471	171.766	169.749	183.537
527.5	22.2284	29.9021	14.3826	8.46677	19.4307	11.114	169.767	167.908	181.508
528	22.1665	29.669	14.6448	8.50348	19.6004	11.1345	168.131	165.762	179.503
528.5	21.9681	29.4122	14.4552	8.3369	19.4345	11.2332	166.397	163.896	177.671
529	21.8954	29.0857	14.5434	8.31551	19.3805	11.1156	164.509	161.878	175.453
529.5	21.5782	28.8075	14.4929	8.64593	19.3127	10.964	163.036	160.077	173.446
530	21.8163	28.7338	14.4469	8.82934	19.2725	10.9684	161.212	158.149	171.357
530.5	21.6371	28.4353	14.4232	8.86076	19.1549	11.1002	159.408	156.168	169.333
531	21.4251	28.2769	14.7005	8.66157	19.2469	11.2697	157.613	154.302	167.426
531.5	21.0778	28.1057	14.6406	8.55499	19.1291	11.0212	155.343	152.364	165.519
532	20.6269	27.6552	14.6197	8.56	19.0341	10.876	153.585	150.543	163.334
532.5	19.982	27.1824	14.2158	8.45862	18.6611	10.6394	151.356	148.297	161.016
533	19.7219	26.779	13.9707	8.37363	18.5092	10.5997	149.795	146.14	158.799
533.5	19.2385	26.4037	13.776	8.27295	18.3091	10.5302	147.9	144.014	156.723
534	18.9974	26.1921	13.5738	8.45856	18.2174	10.6125	146.321	142.265	155.193
534.5	18.7787	25.8222	13.1378	8.47557	17.9102	10.5363	144.53	140.295	153.204
535	18.7717	25.7424	13.2255	8.56489	17.827	10.5777	142.828	138.479	151.459
535.5	18.5198	25.1532	13.0062	8.3627	17.5638	10.3328	141.129	136.404	149.339
536	18.5201	25.0664	13.0966	8.35372	17.5065	10.2654	139.53	134.83	147.413
536.5	18.5025	24.96	13.3296	8.64573	17.6062	10.3993	137.834	133.088	145.612
537	18.1266	24.6331	13.3448	8.58165	17.4464	10.1602	136.155	131.33	143.502
537.5	17.9261	24.4271	13.5065	8.61286	17.5281	10.1587	134.256	129.893	141.971
538	17.3347	24.0265	13.2614	8.69078	17.2311	10.1375	132.798	128.025	140.118
538.5	17.4307	24.0077	13.1226	8.82839	17.0976	10.4022	131.641	126.567	138.599
539	17.0368	23.5763	12.6558	8.70301	16.727	10.512	130.054	124.561	136.529
539.5	16.6539	23.2199	12.5869	8.43392	16.538	10.2185	128.234	122.638	134.564
540	16.1138	22.707	12.24	7.92494	16.1774	9.91944	125.979	120.522	132.551
540.5	15.8321	22.3608	12.4599	7.95275	16.1488	9.72815	124.212	118.771	130.863
541	15.6913	22.1841	12.3789	7.93537	16.1316	9.61497	122.591	117.502	129.36
541.5	15.5701	22.1444	12.1658	8.14138	16.059	9.66318	121.023	115.872	127.585
542	15.3976	21.9346	11.8001	8.14749	15.7673	9.59969	118.93	114.169	125.836
542.5	15.2179	21.7703	11.9258	8.00561	15.7484	9.72661	117.366	112.591	124.337
543	15.1929	21.4483	11.9998	8.03192	15.6171	9.68362	116.1	110.971	122.575
543.5	14.6634	20.8145	11.7514	7.82804	15.3334	9.51204	114.77	109.149	120.887
544	14.3517	20.4993	11.4694	7.87935	15.1268	9.43135	113.014	107.526	119.031
544.5	13.9682	20.19	11.1328	7.61337	14.7765	9.17217	111.365	105.548	117.051
545	13.3961	19.8026	11.1821	7.65678	14.7276	8.94668	109.622	103.979	115.492
545.5	12.8478	19.2925	11.0024	7.4201	14.4121	8.691	108.19	102.42	113.629
546	12.617	18.9442	10.843	7.33701	14.1745	8.56671	106.732	100.811	112.004
546.5	12.5981	18.8152	10.8677	7.45953	14.1135	8.56563	105.069	99.4777	110.317
547	12.5694	18.543	10.8086	7.24024	14.016	8.47654	103.794	97.7163	108.793
547.5	12.5669	18.532	10.9074	7.33936	14.0876	8.44736	102.257	96.3987	107.398
548	12.1706	18.1345	10.8074	7.34137	13.9335	8.42057	100.946	95.1328	105.995
548.5	11.9068	17.9653	10.8236	7.23739	13.8971	8.39759	99.4399	93.6639	104.414
549	11.867	17.7892	10.6179	7.1412	13.7466	8.3525	98.1456	92.5626	102.857
549.5	11.5472	17.4541	10.1019	6.99211	13.4016	8.21871	96.6836	90.8926	101.385
550	11.3761	17.1912	9.89723	6.81113	13.1381	8.11983	95.4862	89.6742	99.9102
550.5	11.2759	16.9122	9.54024	6.72594	12.8005	8.05054	93.8704	88.3704	98.5504
551	11.0744	16.6174	9.54566	6.79856	12.6482	7.86316	92.6624	86.8234	96.9339
551.5	10.9011	16.4062	9.55247	6.82067	12.5906	7.88587	91.3384	85.4004	95.3894
552	10.8416	16.2386	9.41429	6.82939	12.466	7.91309	90.0752	84.0682	93.8797
552.5	10.57	15.9282	9.203	6.7242	12.2391	7.7955	88.4084	82.5284	92.1639
553	10.1221	15.6418	9.02552	6.50692	11.9673	7.48872	87.0928	81.2138	90.7943
553.5	9.90023	15.4383	9.00653	6.44593	11.9273	7.28063	85.7402	79.7292	89.2037
554	9.68115	15.2256	9.01495	6.43755	11.7989	7.11365	84.3799	78.3179	87.7464
554.5	9.56186	15.1177	9.13916	6.37026	11.8271	7.14006	83.0675	76.9564	86.3474
555	9.32118	14.8225	8.93308	6.38768	11.6413	7.25328	81.8501	75.768	85.0185
555.5	9.23299	14.6228	8.76299	6.28519	11.4056	7.14739	80.5635	74.6395	83.6182
556	9.27171	14.504	8.77311	6.39501	11.3852	7.20921	79.3415	73.5195	82.1831
556.5	9.32832	14.3248	8.95212	6.44162	11.3914	7.06832	78.0409	72.328	80.789
557	9.48384	14.3752	8.98834	6.51614	11.445	6.98674	76.8009	71.0631	79.4785
557.5	9.19785	13.9322	8.76365	6.34505	11.2637	6.77355	75.7045	69.6299	77.9747
558	8.83796	13.5356	8.36286	6.20666	10.9661	6.53796	74.237	68.0784	76.5467
558.5	8.35758	13.1049	8.11838	6.05618	10.7562	6.44428	73.0173	66.8072	74.9759
559	8.04259	12.7529	7.94419	5.80959	10.5057	6.40369	71.8078	65.278	73.4278
559.5	7.89551	12.5335	7.79801	5.70471	10.3173	6.47751	70.6613	64.0259	72.0228
560	8.00062	12.4372	7.53332	5.63852	9.98332	6.43052	69.2067	62.7615	70.6853
560.5	7.87294	12.2083	7.47344	5.70034	9.86899	6.45564	67.9728	61.6159	69.4318
561	7.82315	12.0943	7.50805	5.78335	9.8444	6.28995	66.429	60.5191	68.1684
561.5	7.60637	11.8259	7.60077	5.62017	9.77962	6.13687	65.1095	59.2612	66.6748
562	7.37178	11.5815	7.46368	5.40408	9.59598	6.04628	63.9699	58.1774	65.4303
562.5	7.257	11.3887	7.4395	5.3772	9.39545	5.935	62.6938	56.8864	63.9278
563	7.11801	11.1839	7.36081	5.34831	9.27706	5.86441	61.8216	55.7279	62.6045
563.5	6.81573	10.9685	7.14073	5.16453	9.05088	5.75753	60.6812	54.4609	61.3183
564	6.63994	10.7751	6.86434	5.09984	8.82194	5.51104	59.5068	53.5038	60.1955
564.5	6.66076	10.647	6.81146	5.12566	8.76371	5.38306	58.2954	52.2787	58.8904
565	6.59177	10.4735	6.70657	5.11727	8.62797	5.37987	57.0993	51.2093	57.7226
565.5	6.51858	10.2601	6.62178	4.96798	8.49493	5.20378	55.8255	49.9659	56.4107
566	6.6083	10.135	6.4685	4.8405	8.32765	5.3019	54.6471	48.9881	55.1945
566.5	6.37401	9.80501	6.27291	4.70151	8.16071	5.10741	53.5694	47.935	53.8949
567	6.34763	9.66313	6.35673	4.65503	8.18748	5.09893	52.7024	47.0166	52.7783
567.5	6.42114	9.63954	6.37634	4.82524	8.15939	5.23664	51.7859	46.2585	51.8979
568	6.18166	9.41331	6.34806	4.77176	8.04266	5.21836	50.6351	44.9785	50.6546
568.5	6.22127	9.34457	6.27847	4.72577	7.87217	5.14007	49.3573	44.0543	49.6742
569	6.16799	9.22114	6.23989	4.74149	7.86429	5.09979	48.247	43.0168	48.5377
569.5	5.99	8.9618	6.1444	4.6437	7.6773	4.9761	47.1865	42.1061	47.4596
570	5.81142	8.74892	6.10252	4.75502	7.65237	4.92442	46.2205	41.3071	46.5419
570.5	5.78603	8.69318	6.02673	4.85613	7.55768	4.95843	45.641	40.2912	45.528
571	5.70405	8.51945	5.86515	4.84145	7.38155	4.88185	44.6168	39.2809	44.4907
571.5	5.79206	8.45971	5.82326	4.66786	7.33296	4.94266	43.7223	38.3396	43.4084
572	5.77398	8.38928	5.79678	4.58968	7.20213	4.88458	42.7562	37.5176	42.4964
572.5	5.70009	8.25319	5.80989	4.57039	7.16919	4.89659	41.879	36.7854	41.6915
573	5.6964	8.19465	5.6138	4.6408	7.00645	4.8299	40.9438	35.9671	40.9161
573.5	5.61882	8.00957	5.55292	4.58012	6.90492	4.74552	40.0373	35.116	39.962
574	5.62193	7.98423	5.56983	4.60583	6.92973	4.68973	39.1913	34.5085	39.2658
574.5	5.57055	7.88765	5.52345	4.48365	6.86535	4.56515	38.4254	33.7565	38.4055
575	5.55896	7.85106	5.63816	4.58466	6.93676	4.61486	37.7597	33.13	37.6421
575.5	5.31178	7.53908	5.73258	4.57468	6.94648	4.50548	36.998	32.4565	36.7713
576	5.27519	7.46839	5.57339	4.64439	6.81814	4.46459	36.1499	31.7207	35.946
576.5	5.36951	7.46531	5.54471	4.62781	6.68671	4.42981	35.4717	31.0096	35.2477
577	5.43162	7.44847	5.42972	4.62412	6.57042	4.43232	34.8684	30.2455	34.5486
577.5	5.48954	7.44359	5.66724	4.78034	6.69259	4.63824	34.3748	29.8126	34.0686
578	5.27685	7.21115	5.63645	4.72885	6.6449	4.53725	33.6384	29.0697	33.2842
578.5	5.14977	7.07432	5.71017	4.62317	6.63592	4.58937	32.9698	28.3971	32.5964
579	5.15368	7.06673	5.63748	4.53118	6.55778	4.58138	32.2963	27.6465	31.7649
579.5	5.1442	6.939	5.6948	4.4887	6.5523	4.5386	31.77	27.1911	31.1724
580	5.17131	6.87351	5.57281	4.47891	6.45711	4.52321	31.0541	26.7009	30.567
580.5	5.13853	6.68543	5.36923	4.49743	6.34163	4.46033	30.3931	26.1538	29.9451
581	4.97274	6.52314	5.30374	4.43104	6.26429	4.41204	29.79	25.6437	29.3651
581.5	4.91969	6.47424	5.14589	4.45389	6.18769	4.45229	29.2612	25.0583	28.8347
582	4.82229	6.51644	5.19349	4.45959	6.15394	4.41049	28.7477	24.607	28.286
582.5	4.79158	6.46943	5.23198	4.46598	6.08723	4.45848	28.3992	24.2126	27.8256
583	4.79108	6.51068	5.31258	4.58888	6.11433	4.44188	27.8686	23.8153	27.3841
583.5	4.92945	6.51775	5.38675	4.65545	6.1945	4.62965	27.6171	23.5008	26.9872
584	4.8789	6.41565	5.328	4.5825	6.12585	4.5315	26.9358	23.1152	26.4602
584.5	4.78954	6.30139	5.19024	4.55054	6.01679	4.55704	26.4553	22.5096	25.8105
585	4.79655	6.2701	5.30095	4.52435	5.9851	4.46575	25.8382	22.0034	25.3026
585.5	4.8298	6.2175	5.1889	4.4658	5.87185	4.3803	25.2731	21.4869	24.8111
586	4.75305	6.13405	5.20645	4.49575	5.82295	4.33145	24.8605	20.9501	24.3221
586.5	4.7452	6.04405	5.0756	4.5173	5.70015	4.3165	24.389	20.6536	23.9393
587	4.6072	5.89185	5.0947	4.5328	5.7316	4.1977	23.8543	20.2236	23.507
587.5	4.62367	5.92417	5.14427	4.58497	5.73682	4.23787	23.5289	19.9715	23.1215
588	4.64675	5.91955	5.13715	4.61185	5.74895	4.21235	23.1386	19.7279	22.821
588.5	4.78637	5.95872	5.07387	4.55347	5.64847	4.31737	22.9317	19.3644	22.415
589	4.77069	5.93529	5.15799	4.52259	5.72839	4.30339	22.4242	18.9951	21.9953
589.5	4.78115	5.8784	5.12625	4.48575	5.68015	4.27975	22.1118	18.4764	21.505
590	4.70448	5.79528	5.10418	4.50818	5.62283	4.17018	21.5832	18.1126	21.0671
590.5	4.69118	5.79648	5.13318	4.51388	5.66528	4.19738	21.2243	17.9001	20.7484
591	4.66177	5.73842	5.11447	4.54327	5.64117	4.31417	20.9162	17.6794	20.4961
591.5	4.7813	5.70255	5.2269	4.5779	5.73885	4.4302	20.6596	17.494	20.3238
592	4.85445	5.744	5.21805	4.61475	5.6882	4.44555	20.521	17.3602	20.1013
592.5	4.7882	5.7005	5.1856	4.5301	5.62965	4.4205	20.1448	16.9474	19.6355
593	4.58868	5.60923	5.24428	4.48778	5.68458	4.40958	19.8758	16.5822	19.1503
593.5	4.51754	5.50109	5.07464	4.48854	5.60104	4.43824	19.5573	16.2435	18.7908
594	4.45305	5.3868	5.08125	4.45445	5.57855	4.50705	19.1416	15.8819	18.4535
594.5	4.53172	5.40912	5.12402	4.58302	5.56262	4.50772	18.9256	15.7821	18.3131
595	4.56207	5.43077	5.15027	4.64137	5.53852	4.53177	18.6272	15.6485	18.1318
595.5	4.61942	5.48147	5.16622	4.72412	5.56542	4.48532	18.3878	15.4997	17.922
596	4.5617	5.33935	5.1508	4.6844	5.51585	4.4459	18.0336	15.1006	17.5037
596.5	4.51269	5.24554	5.11199	4.64929	5.46319	4.39979	17.7117	14.7639	17.1604
597	4.52735	5.2467	5.14815	4.65295	5.46755	4.38695	17.5394	14.6227	16.9345
597.5	4.50126	5.23726	4.97656	4.66996	5.37481	4.43529	17.2279	14.468	16.7363
598	4.54316	5.2958	5.09815	4.72535	5.444	4.53004	17.0959	14.2935	16.5368
598.5	4.44619	5.1887	5.05271	4.68991	5.43036	4.45185	16.7354	14.0462	16.2482
599	4.53444	5.21744	5.20464	4.61599	5.48894	4.43458	16.4824	13.7255	15.8851
599.5	4.54616	5.18005	5.18824	4.5873	5.45834	4.43079	16.2445	13.4681	15.6421
600	4.60094	5.21447	5.2173	4.64616	5.45175	4.38378	15.9634	13.3898	15.4909
600.5	4.55045	5.11068	5.13	4.63761	5.37035	4.36218	15.6234	13.1653	15.2169
601	4.54828	5.13646	5.17444	4.61639	5.38014	4.40784	15.3465	13.0597	15.1079
601.5	4.62137	5.14744	5.1468	4.60744	5.3956	4.51653	15.1448	12.8787	14.8296
602	4.64281	5.19365	5.32299	4.68793	5.48774	4.59655	15.0386	12.7364	14.6962
602.5	4.57322	5.17017	5.25261	4.73426	5.48136	4.59502	14.8215	12.5008	14.4027
603	4.60608	5.17589	5.20704	4.69587	5.43887	4.54016	14.6143	12.2921	14.126
603.5	4.51934	5.0997	5.14922	4.76484	5.38169	4.51089	14.4444	11.993	13.8326
604	4.57111	5.0602	5.07437	4.8037	5.32723	4.52713	14.1393	11.8433	13.6683
604.5	4.54423	5.05935	5.19867	4.82281	5.40807	4.50799	13.9713	11.7863	13.538
605	4.53659	5.07949	5.29736	4.73498	5.48647	4.53075	13.8691	11.6613	13.4257
605.5	4.67145	5.18079	5.36184	4.69034	5.50984	4.55866	13.8143	11.533	13.2697
606	4.81586	5.29099	5.35556	4.78144	5.54909	4.61356	13.7016	11.341	13.1176
606.5	4.71691	5.19962	5.2226	4.69712	5.44071	4.59683	13.4033	11.1638	12.8652
607	4.68068	5.22267	5.20692	4.78327	5.41409	4.57046	13.2344	11.0271	12.7562
607.5	4.69044	5.20017	5.28554	4.68977	5.39469	4.55572	13.0234	10.9615	12.6608
608	4.81173	5.28802	5.42967	4.79448	5.51652	4.63905	12.9915	10.9715	12.6243
608.5	4.8664	5.256	5.47619	4.74687	5.52505	4.61316	12.787	10.7251	12.3745
609	4.90061	5.31353	5.50769	4.77564	5.57342	4.70425	12.5989	10.6567	12.2328
609.5	4.91181	5.29996	5.53456	4.82309	5.56029	4.66011	12.4222	10.4457	12.0203
610	4.90762	5.35254	5.51442	4.9454	5.55054	4.70809	12.2649	10.3692	11.9127
610.5	4.94181	5.31328	5.48167	4.91711	5.52353	4.70083	12.1111	10.2053	11.7531
611	4.98974	5.30659	5.58821	4.94294	5.56921	4.73694	12.0566	10.109	11.6571
611.5	5.07882	5.33647	5.44306	4.89017	5.51492	4.67466	11.8285	9.97909	11.5287
612	4.98288	5.27554	5.43361	4.9148	5.50667	4.71562	11.7847	9.84888	11.3626
612.5	4.94545	5.25322	5.44006	4.88871	5.53966	4.68816	11.5459	9.73746	11.1567
613	4.91957	5.2338	5.52143	4.97396	5.57499	4.72088	11.4018	9.62802	10.9972
613.5	4.9811	5.28726	5.51759	4.95952	5.57586	4.69769	11.2209	9.567	10.8737
614	5.08966	5.35333	5.55608	5.06191	5.61347	4.80868	11.1661	9.46881	10.8007
614.5	5.14066	5.40744	5.56374	5.12665	5.62525	4.84602	11.1255	9.34808	10.7128
615	5.24148	5.45442	5.65792	5.15087	5.72109	5.01152	11.0202	9.34388	10.6946
615.5	5.22656	5.40329	5.64084	5.02512	5.6768	4.94493	10.857	9.18129	10.5138
616	5.35624	5.46605	5.75216	5.02792	5.70687	5.00656	10.7287	9.13166	10.4051
616.5	5.3632	5.4803	5.81915	5.03689	5.76228	5.02417	10.6986	9.10559	10.3063
617	5.34695	5.47158	5.85347	5.0846	5.80372	5.10043	10.5659	9.05682	10.2474
617.5	5.33601	5.49727	5.87374	5.16901	5.86932	5.15488	10.5138	8.99902	10.2145
618	5.27713	5.47959	5.69855	5.13505	5.76596	5.13467	10.3572	8.89448	10.1171
618.5	5.29752	5.44967	5.74984	5.15228	5.73164	5.01741	10.1889	8.76148	9.96818
619	5.38167	5.50706	5.71616	5.19546	5.72097	5.08256	10.2324	8.70941	9.89421
619.5	5.41924	5.52344	5.74123	5.23764	5.76128	5.11865	10.1652	8.70067	9.82852
620	5.47194	5.58319	5.86275	5.26268	5.82722	5.07314	9.99882	8.62172	9.76712
620.5	5.49713	5.64957	5.93025	5.30071	5.87568	5.06662	9.83967	8.56887	9.66462
621	5.52574	5.68941	5.89649	5.3177	5.85869	5.09992	9.70484	8.49034	9.55089
621.5	5.58374	5.74481	5.81683	5.31778	5.80549	5.09823	9.67814	8.35114	9.38019
622	5.58341	5.73825	5.73105	5.32506	5.77485	5.0984	9.59426	8.35926	9.33346
622.5	5.52079	5.7125	5.75164	5.24319	5.7235	5.06211	9.47775	8.21785	9.2486
623	5.47247	5.61886	5.6792	5.26894	5.67253	5.05232	9.32879	8.07999	9.13934
623.5	5.52037	5.67923	5.82099	5.27464	5.78992	5.05897	9.21366	8.07826	9.10756
624	5.6231	5.71114	5.87903	5.32176	5.83669	5.06593	9.10118	8.02948	9.00188
624.5	5.6697	5.79127	5.8977	5.33981	5.87487	5.12151	9.09183	8.04043	8.93458
625	5.73523	5.82943	5.95271	5.38222	5.91969	5.16373	9.05896	8.04056	8.91321
625.5	5.7342	5.79933	5.97087	5.45039	5.92533	5.13448	9.01548	7.98568	8.81993
626	5.72623	5.78094	5.95833	5.40604	5.92517	5.10459	8.92317	7.85917	8.75987
626.5	5.69093	5.7032	5.93063	5.4308	5.89421	5.09076	8.75607	7.79257	8.67107
627	5.77754	5.74893	6.04044	5.43571	5.96549	5.1464	8.74261	7.66181	8.58471
627.5	5.7736	5.75428	6.03548	5.5059	5.94509	5.22177	8.67685	7.62805	8.5115
628	5.78778	5.8125	6.06243	5.53468	5.98488	5.26231	8.66294	7.53554	8.42274
628.5	5.77448	5.82458	6.06107	5.52682	5.98373	5.26254	8.55612	7.54222	8.38517
629	5.80833	5.8455	6.10929	5.5627	6.07405	5.25156	8.54502	7.58522	8.40092
629.5	5.902	5.88409	6.17382	5.5346	6.10926	5.28679	8.45316	7.55656	8.32611
630	5.9575	5.96479	6.17127	5.5137	6.16059	5.33046	8.51906	7.55956	8.34196
630.5	5.99498	5.994	6.16095	5.54138	6.08836	5.35261	8.396	7.5141	8.21995
631	5.9585	5.9621	6.06033	5.55739	6.01416	5.29025	8.3519	7.4047	8.1521
631.5	5.97764	5.97603	6.10999	5.61792	6.00204	5.25993	8.21179	7.26999	8.04014
632	5.95054	5.94693	6.19018	5.58119	6.03305	5.24917	8.11439	7.20829	7.97399
632.5	5.97232	5.95391	6.21578	5.65416	6.08041	5.28412	8.01297	7.19657	7.93757
633	5.94379	5.93183	6.1594	5.67211	6.08397	5.28643	7.98823	7.26473	7.96123
633.5	5.99854	5.95857	6.09739	5.71335	6.07839	5.33794	7.97886	7.23896	7.94166
634	6.05725	5.98575	6.14241	5.70201	6.1004	5.34889	7.92603	7.24973	7.93948
634.5	6.05563	6.01021	6.22696	5.72041	6.14279	5.39624	7.82115	7.24525	7.86855
635	6.03927	5.98001	6.11105	5.62237	6.04853	5.32806	7.76748	7.21278	7.79168
635.5	6.05468	5.98973	6.09537	5.66482	6.03174	5.32574	7.73024	7.10594	7.70224
636	6.147	6.09678	6.0679	5.65949	6.02147	5.39347	7.72874	7.00064	7.64979
636.5	6.13852	6.13954	6.15938	5.69625	6.0573	5.45956	7.64345	6.913	7.55492
637	6.13991	6.14072	6.20896	5.75608	6.07592	5.52858	7.64283	6.96123	7.57348
637.5	6.12952	6.13902	6.21397	5.7521	6.10923	5.48771	7.63754	6.90522	7.54043
638	6.13983	6.09445	6.11418	5.7034	6.07186	5.38391	7.58073	6.91762	7.53798
638.5	6.20366	6.12835	6.19616	5.73588	6.12697	5.391	7.47109	6.89313	7.50506
639	6.30453	6.15784	6.29407	5.77459	6.16429	5.40881	7.42455	6.86865	7.4483
639.5	6.27393	6.13894	6.36362	5.85488	6.1892	5.43481	7.40283	6.84811	7.39337
640	6.31795	6.16782	6.3614	5.85958	6.1935	5.43144	7.35988	6.80738	7.29503
640.5	6.28761	6.1808	6.40219	5.79839	6.18989	5.45409	7.446	6.91069	7.38289
641	6.34337	6.20777	6.31521	5.75769	6.15656	5.48572	7.30925	6.85216	7.32271
641.5	6.47071	6.34126	6.43677	5.74626	6.21606	5.48409	7.32414	6.89552	7.39678
642	6.48486	6.3548	6.33859	5.83799	6.18433	5.47762	7.23993	6.82738	7.37011
642.5	6.43895	6.35922	6.40539	5.80004	6.23056	5.46889	7.20197	6.79396	7.33676
643	6.35584	6.24084	6.35302	5.80595	6.18656	5.44862	7.07997	6.61733	7.1633
643.5	6.30342	6.21331	6.32067	5.7095	6.13992	5.48264	7.04869	6.52824	7.04847
644	6.24783	6.17512	6.24959	5.80029	6.10407	5.50811	7.0483	6.48877	6.98138
644.5	6.33389	6.2575	6.23114	5.78004	6.09512	5.45835	6.99381	6.49403	6.98162
645	6.34852	6.20345	6.31445	5.79256	6.16988	5.43136	6.94375	6.55048	7.00688
645.5	6.36281	6.16965	6.33322	5.76601	6.18193	5.46222	6.93992	6.52518	7.00358
646	6.41248	6.17766	6.32595	5.79668	6.17983	5.43646	6.91765	6.4684	6.96117
646.5	6.3776	6.18055	6.2294	5.78391	6.0887	5.38241	6.87926	6.39696	6.90306
647	6.28332	6.16346	6.13852	5.81908	6.03176	5.33977	6.8528	6.3354	6.79889
647.5	6.29434	6.17318	6.13202	5.80566	6.00259	5.34901	6.81678	6.30109	6.78284
648	6.26651	6.15379	6.09787	5.77864	6.00064	5.36509	6.78363	6.28684	6.74512
648.5	6.28077	6.17316	6.15074	5.77357	6.00956	5.38147	6.65735	6.18365	6.66486
649	6.3157	6.19229	6.12686	5.7535	6.01243	5.39095	6.61777	6.20234	6.65428
649.5	6.30591	6.19147	6.17363	5.70451	6.02805	5.38766	6.61683	6.27808	6.66102
650	6.28277	6.15739	6.21809	5.70688	6.06232	5.29352	6.56567	6.24693	6.64239

## Sheet: Fig 5B
Figure 5B: Fluorescence Data Points (F/F0)
Time (h)	F 1	F 2	F 3			Time (h)	F 1	F 2	F 3
0	7.252	8.99421	21.5668			0	6.6472	10.0623	15.266
8	13.1329	15.9958	35.9082			2	5.2291	8.69127	6.07703
24	17.8003	21.7101	20.3701			4	4.8249	6.42138	25.7013
48	20.4684	31.0158	44.1041			8	5.0267	15.9954	13.4143
72	36.4157	18.3285	40.2413			24	73.8159	124.835	332.215
						48	91.2299	119.784	311.417
						72	125.716	173.965	310.81
Time (h)	F/F0 1	F/F0 2	F/F0 3	Av	Std dev	Time (h)	F/F0 1	F/F0 2	F/F0 3	Av	Std dev
0	1	1	1	1	0	0	0.916602	1.11875	0.707848	0.914401	0.205461
8	1.81093	1.77845	1.66498	1.75145	0.0766335	2	0.721056	0.966319	0.281777	0.656384	0.346823
24	2.45454	2.41378	0.944512	1.93761	0.86029	4	0.66532	0.713946	1.1917	0.85699	0.290889
48	2.82245	3.44841	2.045	2.77195	0.703069	8	0.693147	1.77841	0.621989	1.03118	0.648098
72	5.02147	2.03781	1.86589	2.97506	1.77433	24	10.1787	13.8794	14.4115	12.8232	2.30561
						48	12.58	13.3179	14.4396	13.4458	0.936403
						72	17.3353	19.3419	15.404	17.3604	1.9691

[truncated: 10 more sheets: Fig 6A, Fig 6B, Fig 6C, Fig 6D, Fig 7A, Fig 7A inset, Fig 8B, Fig 8B inset, Fig 9B, Fig 9C]
